# Supplementary material for: Computational meta-analysis of ribosomal RNA fragments: potential targets and interaction mechanisms
Source: Nucleic Acids Res. 2021 Mar 27;49(7):4085–103. doi: 10.1093/nar/gkab190 (PMC8053083; doi:10.1093/nar/gkab190)
Supplement: gkab190_Supplemental_Files [file gkab190_supplemental_files.zip › TableS1.xlsx]

## Sheet: TableS1
Guides	All aligned reads (<80%)	mRNA targets	#ncRNA targets
rRF (forward, start from 1)	2178377	170569	56026
rRF (reverse, end at -1)	3123895	177460	81335
miRNA (forward, start from 1)	1354749	39058	9456
miRNA (reverse, end at -1)	1164538	41717	13005
tRF (forward, start from 1)	4694745	120469	28845
tRF (reverse, end at -1)	3530475	86537	22901
rRF (forward, start from 2)	23993	2737	995
rRF (reverse, end at -2)	59479	5033	2032
miRNA (forward, start from 2)	23354	3015	625
miRNA (reverse, end at -2)	89949	6298	903
tRF (forward, start from 2)	185094	3397	813
tRF (reverse, end at -2)	311212	10248	2561
rRF (forward, start from 3)	21877	2211	1020
rRF (reverse, end at -3)	41268	3824	1700
miRNA (forward, start from 3)	17569	2813	504
miRNA (reverse, end at -3)	46144	3502	797
tRF (forward, start from 3)	138168	1901	361
tRF (reverse, end at -3)	185154	7095	1079
#miRNAs and tRFs are excluded from ncRNA targets.
