# Supplementary material for: Computational meta-analysis of ribosomal RNA fragments: potential targets and interaction mechanisms
Source: Nucleic Acids Res. 2021 Mar 27;49(7):4085–103. doi: 10.1093/nar/gkab190 (PMC8053083; doi:10.1093/nar/gkab190)
Supplement: gkab190_Supplemental_Files [file gkab190_supplemental_files.zip › TableS2.xlsx]

## Sheet: TableS2
ES id	Coordinates	Length, nt	rRF count	Density, rRFs/nt
ES3L	5.8S:120-130	11	29	2.64
ES4L	5.8S:147-157	11	63	5.73
5.8S total	Core	135	1743	12.91
ES4L	28S:1-9	9	465	51.67
ES5L	28S:114-163	50	435	8.7
ES43L	28S:167-192	26	51	1.96
ES44L	28S:216-219	4	798	199.5
ES45L	28S:248-268	21	23	1.1
ES7L	28S:441-1306	866	2747	3.17
ES8L	28S:1358-1381	24	229	9.54
ES9L	28S:1398-1503	106	953	8.99
ES10L	28S:1694-1726	33	1092	33.09
ES12L	28S:1803-1842	40	203	5.08
ES13L	28S:1930-1940	11	58	5.27
ES15L	28S:2084-2272	189	431	2.28
ES19L	28S:2468-2506	39	1286	32.97
ES20L	28S:2543-2597	55	414	7.53
ES26L	28S:2750-2773	24	6103	254.29
ES27L	28S:2894-3607	714	1425	2
ES30L	28S:3975-4036	62	186	3
ES31L	28S:4081-4165	85	639	7.52
ES39L	28S:4729-4966	238	3324	13.97
ES41L	28S:5013-5035	23	904	39.3
28S total	Core	2451	65147	26.58
ES2S	18S:124-144	21	11532	549.14
ES3S	18S:178-336	159	8910	56.04
ES13S	18S:367-370	4	338	84.5
ES6S	18S:688-917	230	6431	27.96
ES7S	18S:1108-1124	17	1397	82.18
ES14S	18S:1153-1157	5	24244	4848.8
ES9S	18S:1397-1448	52	6046	116.27
ES10S	18S:1551-1557	7	1535	219.29
ES12S	18S:1746-1788	43	299	6.95
18S total	Core	1331	188629	141.72
