# Supplementary material for: Computational meta-analysis of ribosomal RNA fragments: potential targets and interaction mechanisms
Source: Nucleic Acids Res. 2021 Mar 27;49(7):4085–103. doi: 10.1093/nar/gkab190 (PMC8053083; doi:10.1093/nar/gkab190)
Supplement: gkab190_Supplemental_Files [file gkab190_supplemental_files.zip › TableS3.xlsx]

## Sheet: mRNA_pairs
rRF (5')	mRNA (3')	Read count	Proportion(%)	Culmulative(%)		rRF (3')	mRNA (5')	Read count	Proportion(%)	Culmulative(%)
18S-401-419 18S-401-416	HIST2H2AA3	558	0.33	0.33		18S-1598-1616 18S-1594-1616 18S-1597-1616 18S-1596-1616 18S-1600-1616 18S-1599-1616 18S-1594-1615	ENOX1	1349	0.76	0.76
18S-1601-1616 18S-1599-1616 18S-1601-1618	HIST2H2AA3	455	0.27	0.6		18S-919-937	CTIF	612	0.34	1.1
18S-1678-1694	MTA1	311	0.18	0.78		18S-917-937	SH2B1	217	0.12	1.22
18S-1600-1619	POLR2B	294	0.17	0.95		18S-1217-1239	HIST2H3A	194	0.11	1.33
18S-1598-1619	TMEM63B	185	0.11	1.06		18S-919-937	HIST2H2AA3	177	0.1	1.43
18S-1598-1618	CDK6	178	0.1	1.16		18S-1153-1172	NBEA	146	0.08	1.51
28S-3651-3670	AGBL5	160	0.09	1.25		18S-110-140	ADRM1	137	0.08	1.59
18S-919-937	TINCR	150	0.09	1.34		18S-1598-1616	C1orf174	134	0.08	1.67
28S-2742-2761	ARHGAP21	146	0.09	1.43		18S-543-562	H3F3B	133	0.07	1.74
18S-1598-1622	LBX2	143	0.08	1.51		18S-1595-1618	POP4	131	0.07	1.81
18S-401-417	SPEN	142	0.08	1.59		18S-1598-1616	HOXC11	124	0.07	1.88
18S-1598-1616	TMEM33	129	0.08	1.67		18S-1598-1616	RPLP2	123	0.07	1.95
18S-503-524	SBNO1	119	0.07	1.74		18S-1153-1172	CTIF	115	0.06	2.01
18S-1597-1618	EDC3	116	0.07	1.81		18S-111-144	MAPK8IP3	105	0.06	2.07
28S-2835-2852	IMPDH1	116	0.07	1.88		18S-849-865	DCTN4	102	0.06	2.13
18S-1446-1463	TOMM6	116	0.07	1.95		18S-593-608	ERLIN2	102	0.06	2.19
28S-2742-2761	MRPL51	115	0.07	2.02		18S-1153-1172	C1orf174	97	0.05	2.24
18S-111-131	RSL24D1	114	0.07	2.09		18S-1314-1331	BTBD11	95	0.05	2.29
28S-2742-2763	PRH1	112	0.07	2.16		18S-1596-1615	COX6B1	95	0.05	2.34
28S-2742-2761	LCLAT1	110	0.06	2.22		18S-1214-1239	GSG1L	95	0.05	2.39

## Sheet: miRNA_pairs
rRF (5')	miRNA (3')	read_count	proportion(%)	culmulative(%)		rRF (3')	miRNA (5')	read_count	proportion(%)	culmulative(%)
18S-1446-1463	hsa-mir-92a-1	14675	7.36	7.36		18S-1598-1616	hsa-mir-125b-2	15832	7.37	7.37
18S-919-937	hsa-mir-615	8509	4.27	11.63		18S-1153-1172	hsa-mir-125b-2	9554	4.45	11.82
18S-1446-1464	hsa-mir-92a-1	6592	3.31	14.94		18S-1600-1616	hsa-mir-125b-2	7296	3.4	15.22
18S-919-937	hsa-mir-92a-1	5165	2.59	17.53		18S-1594-1616	hsa-mir-125b-2	6208	2.89	18.11
18S-1486-1505	hsa-mir-148b	2266	1.14	18.66		18S-1597-1616	hsa-mir-125b-2	5994	2.79	20.9
18S-836-853	hsa-mir-26a-1	1343	0.67	19.34		18S-1598-1615	hsa-mir-125b-2	4358	2.03	22.93
18S-836-857	hsa-mir-26a-1	1155	0.58	19.92		18S-1598-1616	hsa-mir-125a	3970	1.85	24.77
18S-199-216	hsa-mir-484	1120	0.56	20.48		28S-4233-4252	hsa-mir-125b-2	3783	1.76	26.54
18S-401-417	hsa-mir-92a-1	1094	0.55	21.03		18S-1594-1615	hsa-mir-125b-2	3049	1.42	27.95
18S-1448-1463	hsa-mir-92a-1	1063	0.53	21.56		18S-1597-1616	hsa-mir-125a	2740	1.28	29.23
18S-401-416	hsa-mir-92a-1	963	0.48	22.04		18S-1153-1172	hsa-mir-125a	2713	1.26	30.49
18S-1438-1463	hsa-mir-92a-1	905	0.45	22.5		18S-1600-1615	hsa-mir-125b-2	2453	1.14	31.64
18S-919-954	hsa-mir-615	848	0.43	22.92		18S-1154-1172	hsa-mir-125b-1	2365	1.1	32.74
18S-835-853	hsa-mir-26a-1	750	0.38	23.3		18S-1153-1172	hsa-mir-331	2148	1	33.74
18S-1482-1505	hsa-mir-148b	740	0.37	23.67		18S-1598-1618	hsa-mir-125b-2	2101	0.98	34.71
18S-460-483	hsa-let-7d	732	0.37	24.04		18S-1153-1180	hsa-mir-331	2048	0.95	35.67
18S-919-937	hsa-mir-484	726	0.36	24.4		18S-1600-1616	hsa-mir-125a	1792	0.83	36.5
28S-3840-3863	hsa-let-7b	701	0.35	24.75		18S-1594-1616	hsa-mir-125a	1431	0.67	37.17
28S-210-233	hsa-mir-92a-1	677	0.34	25.09		18S-1597-1615	hsa-mir-125b-2	1383	0.64	37.81
28S-3816-3863	hsa-let-7b	649	0.33	25.42		18S-919-937	hsa-mir-331	1335	0.62	38.43

## Sheet: tRNA_pairs
rRF (5')	tRNA (3')	read_count	proportion(%)	culmulative(%)		rRF (3')	tRNA (5')	read_count	proportion(%)	culmulative(%)
18S-1599-1618	AspGTC	7406	2.42	2.42		18S-1153-1172	ArgTCG	137902	13.35	13.35
18S-1601-1618	AspGTC	3851	1.26	3.67		28S-2798-2814	IleTAT	53884	5.22	18.56
18S-1599-1616	AspGTC	3687	1.2	4.88		18S-583-603	ArgTCG	51917	5.03	23.59
18S-1598-1618	AspGTC	3643	1.19	6.06		18S-1154-1172	ArgTCG	29371	2.84	26.43
18S-1600-1616	AspGTC	3446	1.12	7.19		18S-919-937	AlaAGC	25719	2.49	28.92
18S-1600-1618	AspGTC	3359	1.1	8.28		18S-919-937	AlaCGC	24196	2.34	31.26
18S-1598-1616	AspGTC	3211	1.05	9.33		18S-1148-1172	ArgTCG	16948	1.64	32.9
18S-1601-1616	AspGTC	2454	0.8	10.13		18S-1153-1180	ArgTCG	12282	1.19	34.09
18S-1599-1618	AspGTC	2256	0.74	10.87		18S-1153-1185	ArgTCG	11612	1.12	35.22
28S-935-950	GluCTC	2144	0.7	11.57		18S-1598-1616	LeuTAA	10218	0.99	36.21
18S-200-216	AspGTC	2107	0.69	12.26		18S-1598-1616	AlaAGC	8616	0.83	37.04
28S-935-950	GluCTC	2056	0.67	12.93		18S-1312-1331	LeuTAA	8557	0.83	37.87
18S-1597-1618	AspGTC	1795	0.59	13.51		28S-4949-4965	CysGCA	8553	0.83	38.7
18S-1597-1616	AspGTC	1741	0.57	14.08		18S-915-937	AlaCGC	8548	0.83	39.52
18S-1599-1616	AspGTC	1701	0.55	14.64		18S-1152-1172	ArgTCG	7292	0.71	40.23
18S-919-937	GlyGCC	1665	0.54	15.18		18S-915-937	AlaAGC	7156	0.69	40.92
18S-1601-1616	AspGTC	1489	0.49	15.66		18S-1152-1172	IleTAT	6747	0.65	41.58
18S-1598-1618	AlaAGC	1489	0.49	16.15		18S-1597-1616	AlaAGC	6242	0.6	42.18
18S-201-216	AspGTC	1425	0.46	16.62		18S-1153-1172	AlaAGC	6241	0.6	42.78
18S-111-133	AspGTC	1401	0.46	17.07		18S-1594-1616	AlaAGC	6027	0.58	43.37
