# Supplementary material for: Computational meta-analysis of ribosomal RNA fragments: potential targets and interaction mechanisms
Source: Nucleic Acids Res. 2021 Mar 27;49(7):4085–103. doi: 10.1093/nar/gkab190 (PMC8053083; doi:10.1093/nar/gkab190)
Supplement: gkab190_Supplemental_Files [file gkab190_supplemental_files.zip › TableS4.xlsx]

## Sheet: TableS4
Gene	Transcript	Intron number	Intron Length	5' distance	3' distance	rRF id	Other guides
ANKRD27	ENST00000587352	7	78	0	53	18S-1678-1696
BRD4	ENST00000263377	18	78	0	37	5S-11-39	3' AlaAGC 3’ LeuCAA
BRD4	ENST00000263377	18	78	0	38	18S-115-140
BRD4	ENST00000263377	18	78	0	37	18S-733-770
BRD4	ENST00000263377	18	78	0	37	18S-734-770
BRD4	ENST00000263377	18	78	0	37	18S-1678-1708
BRD4	ENST00000263377	18	78	0	46	18S-1678-1711
BRD4	ENST00000263377	18	78	0	50	18S-1684-1710
C7orf43	ENST00000419841	5	84	55	4	18S-1342-1359
C7orf43	ENST00000419841	5	84	55	4	18S-1342-1368
C7orf43	ENST00000419841	5	84	53	9	18S-1441-1462
C7orf43	ENST00000419841	5	84	55	4	18S-1441-1463
C7orf43	ENST00000419841	5	84	55	7	28S-2741-2761
CASKIN2	ENST00000321617	12	91	0	50	18S-1489-1505
CASKIN2	ENST00000321617	12	91	7	51	18S-1541-1560
CPSF1	ENST00000616140	25	97	0	48	18S-115-143	3’ SerTGA
CPSF1	ENST00000616140	25	97	0	49	28S-530-545
CPSF1	ENST00000616140	25	97	1	50	28S-1668-1697
CPSF1	ENST00000616140	25	97	0	51	28S-1678-1709
CPSF1	ENST00000616140	25	97	0	76	28S-1685-1711
CPSF1	ENST00000616140	25	97	0	61	28S-1686-1711
CPSF1	ENST00000616140	25	97	0	48	28S-1690-1705
CPSF1	ENST00000616140	25	97	0	72	28S-1690-1709
CPSF1	ENST00000616140	25	97	1	55	28S-4801-4819
CPSF1	ENST00000616140	25	97	74	0	18S-919-960
CPSF1	ENST00000616140	25	97	74	3	18S-1154-1172
CPSF1	ENST00000616140	25	97	50	19	18S-1596-1611
CPSF1	ENST00000616140	25	97	50	19	18S-1596-1616
CPSF1	ENST00000616140	25	97	50	3	18S-1597-1616
CPSF1	ENST00000616140	25	97	60	1	28S-407-433
DHPS	ENST00000597152	3	81	1	53	18S-1678-1694
DNASE1L2	ENST00000569184	2	91	68	4	28S-5-37
DOCK6	ENST00000587656	7	87	0	61	18S-1255-1283
DOCK6	ENST00000587656	7	87	66	0	18S-1445-1462
DOCK6	ENST00000587656	7	87	61	0	18S-1446-1464
DOCK6	ENST00000587656	7	87	66	0	28S-2873-2893
EDC4	ENST00000572221	15	91	0	44	18S-1678-1694
ENO3	ENST00000518175	6	109	50	38	18S-226-254
FAM129B	ENST00000373312	7	92	58	10	18S-597-621
FZR1	ENST00000395095	8	94	1	72	18S-1155-1181
FZR1	ENST00000395095	8	94	1	72	18S-1155-1193
FZR1	ENST00000395095	8	94	1	63	18S-1258-1275
FZR1	ENST00000395095	8	94	1	63	18S-1258-1281
FZR1	ENST00000395095	8	94	0	72	28S-1410-1441
HSPG2	ENST00000374695	43	89	68	-1	28S-4216-4252
INTS1	ENST00000404767	23	87	46	16	18S-401-423
KHSRP	ENST00000594496	2	78	0	45	18S-1669-1694
KHSRP	ENST00000594496	2	78	0	44	18S-1678-1694
LAMA5	ENST00000252999	13	81	60	1	18S-266-300
LAMA5	ENST00000252999	13	81	42	2	18S-685-701
LMNA	ENST00000368301	9	92	1	70	28S-1639-1683	3’ GlyGCC
LMNA	ENST00000368301	9	92	10	64	28S-1684-1709
LMNA	ENST00000368301	9	92	10	60	28S-4440-4465
MYH9	ENST00000216181	32	145	99	0	18S-913-937
MYH9	ENST00000216181	32	145	97	0	18S-914-937
MYH9	ENST00000216181	32	145	0	95	18S-919-935
MYH9	ENST00000216181	32	145	100	20	18S-919-937
MYH9	ENST00000216181	32	145	54	55	28S-1-42
PIEZO1	ENST00000301015	20	71	41	11	18S-503-519
PIEZO1	ENST00000301015	20	71	41	11	18S-583-615
PIEZO1	ENST00000301015	20	71	39	11	18S-917-954
PIEZO1	ENST00000301015	20	71	41	11	18S-1148-1172
PIEZO1	ENST00000301015	20	71	41	10	18S-1152-1172
PIEZO1	ENST00000301015	20	71	41	11	18S-1153-1172
PIEZO1	ENST00000301015	20	71	41	11	18S-1154-1172
PIEZO1	ENST00000301015	20	71	41	11	18S-1301-1343
PIEZO1	ENST00000301015	20	71	41	10	18S-1506-1525
PIEZO1	ENST00000301015	20	71	41	11	18S-1598-1618
PIEZO1	ENST00000301015	20	71	41	11	28S-2835-2856
PIEZO1	ENST00000301015	20	71	40	11	28S-4988-5022
PIEZO1	ENST00000301015	20	71	1	46	28S-1452-1480
PITRM1	ENST00000380994	15	110	90	0	18S-416-445	5' GluCTC LeuCAA-001-N-Mi-68-89
PITRM1	ENST00000380994	15	110	87	0	18S-433-492
PITRM1	ENST00000380994	15	110	90	0	18S-442-480
PITRM1	ENST00000380994	15	110	91	0	18S-453-481
PITRM1	ENST00000380994	15	110	90	0	18S-453-483
PITRM1	ENST00000380994	15	110	90	0	18S-457-488
PITRM1	ENST00000380994	15	110	73	0	18S-458-481
PITRM1	ENST00000380994	15	110	85	0	18S-460-475
PITRM1	ENST00000380994	15	110	85	0	18S-460-479
PITRM1	ENST00000380994	15	110	88	0	18S-460-481
PITRM1	ENST00000380994	15	110	86	3	18S-460-488
PITRM1	ENST00000380994	15	110	90	0	18S-464-480
PITRM1	ENST00000380994	15	110	90	0	18S-464-481
PITRM1	ENST00000380994	15	110	90	0	18S-464-483
PITRM1	ENST00000380994	15	110	86	2	18S-464-488
PITRM1	ENST00000380994	15	110	87	0	18S-594-609
PITRM1	ENST00000380994	15	110	88	0	18S-916-942
PITRM1	ENST00000380994	15	110	88	0	18S-917-937
PITRM1	ENST00000380994	15	110	88	0	18S-918-937
PITRM1	ENST00000380994	15	110	87	0	18S-1597-1618
PITRM1	ENST00000380994	15	110	89	0	28S-2741-2763
PKD1	ENST00000562425	1	72	1	47	18S-102-138	Mir484 3’ AlaAGC 3' ProAGG 3' LeuTAA
PKD1	ENST00000562425	1	72	2	47	18S-107-143
PKD1	ENST00000562425	1	72	1	47	18S-1395-1418
PKD1	ENST00000562425	1	72	2	47	18S-1407-1445
PKD1	ENST00000562425	1	72	1	45	18S-1420-1437
PKD1	ENST00000562425	1	72	1	45	18S-1421-1437
PKD1	ENST00000562425	1	72	0	24	18S-1421-1445
PKD1	ENST00000562425	1	72	1	47	18S-1545-1564
PKD1	ENST00000562425	1	72	1	47	18S-1683-1711
PKD1	ENST00000562425	1	72	50	4	18S-1155-1180	Mir1296
PKD1	ENST00000562425	1	72	46	7	18S-197-215
PKD1	ENST00000562425	1	72	43	7	18S-914-937
PKD1	ENST00000562425	1	72	39	7	28S-2743-2764
PLXNA1	ENST00000393409	17	84	0	57	18S-280-300
PLXNA1	ENST00000393409	17	84	1	59	18S-1352-1375
PLXNA1	ENST00000393409	17	84	44	16	18S-919-937
PRPF8	ENST00000572621	40	103	63	0	28S-4083-4100
PRPF8	ENST00000572621	40	103	1	76	18S-1222-1239
PRPF8	ENST00000572621	40	103	1	76	18S-1253-1289
PRPF8	ENST00000572621	40	103	1	76	18S-1265-1283
PRPF8	ENST00000572621	40	103	1	77	28S-3645-3667
PRPF8	ENST00000572621	40	103	1	77	28S-3645-3670
PRPF8	ENST00000572621	40	103	1	76	28S-3651-3670
PRPF8	ENST00000572621	40	103	8	76	28S-4253-4270
PSMB10	ENST00000570304	2	85	63	1	18S-919-954
PSMB10	ENST00000570304	2	85	63	1	18S-1598-1619
PTCH2	ENST00000447098	20	74	0	56	18S-1678-1694	Mir1249 3' CysGCA
PTCH2	ENST00000447098	20	74	0	56	28S-4437-4466
PTCH2	ENST00000447098	20	74	38	1	18S-401-422	GluCTC-002-N-Mi-12-34
PTCH2	ENST00000447098	20	74	36	0	18S-401-423
PTCH2	ENST00000447098	20	74	54	0	18S-401-424
PTCH2	ENST00000447098	20	74	54	0	18S-914-937
PTCH2	ENST00000447098	20	74	38	2	18S-1150-1170
PTCH2	ENST00000447098	20	74	51	2	18S-1150-1172
PTCH2	ENST00000447098	20	74	38	2	18S-1150-1186
PTCH2	ENST00000447098	20	74	38	0	18S-1152-1172
PTCH2	ENST00000447098	20	74	52	4	18S-1152-1179
PTCH2	ENST00000447098	20	74	38	4	18S-1152-1180
PTCH2	ENST00000447098	20	74	46	1	18S-1153-1172
PTCH2	ENST00000447098	20	74	38	1	18S-1153-1180
PTCH2	ENST00000447098	20	74	38	3	18S-1153-1193
PTCH2	ENST00000447098	20	74	48	0	18S-1153-1195
PTCH2	ENST00000447098	20	74	39	3	18S-1154-1173
PTCH2	ENST00000447098	20	74	53	0	18S-1154-1174
PTCH2	ENST00000447098	20	74	38	5	18S-1154-1193
PTCH2	ENST00000447098	20	74	38	2	18S-1313-1342
PTCH2	ENST00000447098	20	74	37	1	18S-1318-1335
PTCH2	ENST00000447098	20	74	54	0	28S-2740-2763
PTCH2	ENST00000447098	20	74	6	50	18S-1546-1568
PTCH2	ENST00000447098	20	74	40	12	28S-4447-4466
RAB34	ENST00000636534	4	91	0	71	5S-048-N-5S-50-66	3' GlyTCC
RAB34	ENST00000636534	4	91	0	71	5S-048-N-5S-50-67
RAB34	ENST00000636534	4	91	0	71	5S-048-N-5S-50-68
RRP36	ENST00000607394	2	107	0	81	12S-587-606	3’ LeuAAG 3’ LeuCAG 3’ LeuTAG Mir-1-1
RRP36	ENST00000607394	2	107	1	72	16S-1-25
RRP36	ENST00000607394	2	107	1	81	16S-1-26
RRP36	ENST00000607394	2	107	0	82	16S-12-31
RRP36	ENST00000607394	2	107	0	81	18S-1681-1707
RRP36	ENST00000607394	2	107	0	82	18S-1697-1712
RRP36	ENST00000607394	2	107	0	81	18S-457-501
RRP36	ENST00000607394	2	107	0	81	18S-460-501
RRP36	ENST00000607394	2	107	0	81	18S-472-501
RRP36	ENST00000607394	2	107	1	83	18S-476-501
RRP36	ENST00000607394	2	107	0	81	18S-478-501
RRP36	ENST00000607394	2	107	1	81	18S-478-504
RRP36	ENST00000607394	2	107	0	72	18S-479-497
RRP36	ENST00000607394	2	107	0	82	18S-479-501
RRP36	ENST00000607394	2	107	0	81	18S-479-502
RRP36	ENST00000607394	2	107	1	74	18S-480-501
RRP36	ENST00000607394	2	107	0	74	18S-482-501
RRP36	ENST00000607394	2	107	0	81	18S-484-501
RRP36	ENST00000607394	2	107	0	81	18S-484-502
RRP36	ENST00000607394	2	107	1	81	18S-484-504
RRP36	ENST00000607394	2	107	0	82	18S-744-770
RRP36	ENST00000607394	2	107	61	0	18S-197-220
RRP36	ENST00000607394	2	107	68	5	18S-401-416
RRP36	ENST00000607394	2	107	70	0	18S-401-417
RRP36	ENST00000607394	2	107	60	0	18S-401-419
RRP36	ENST00000607394	2	107	70	5	18S-919-937
RRP36	ENST00000607394	2	107	62	0	18S-1022-1044
RRP36	ENST00000607394	2	107	48	2	18S-1153-1172
RRP36	ENST00000607394	2	107	56	0	18S-1594-1616
RRP36	ENST00000607394	2	107	68	5	18S-1595-1618
RRP36	ENST00000607394	2	107	77	0	18S-1598-1616
RRP36	ENST00000607394	2	107	65	3	18S-1598-1617
RRP36	ENST00000607394	2	107	68	1	28S-1131-1148
RRP36	ENST00000607394	2	107	58	3	28S-2092-2107
RRP36	ENST00000607394	2	107	83	0	28S-4636-4662
RRP36	ENST00000607394	2	107	44	33	16S-7-26
RRP36	ENST00000607394	2	107	13	73	18S-125-148
RRP36	ENST00000607394	2	107	66	10	18S-196-211
RRP36	ENST00000607394	2	107	65	20	18S-397-417
RRP36	ENST00000607394	2	107	60	9	18S-482-501
RRP36	ENST00000607394	2	107	62	15	18S-919-938
RRP36	ENST00000607394	2	107	68	20	18S-964-988
RRP36	ENST00000607394	2	107	59	20	18S-979-1008
TBL3	ENST00000332704	5	90	3	61	18S-344-361	Mir25 3' AlaCGC 3' GlyCCC 3' LeuTAA
TBL3	ENST00000332704	5	90	0	60	18S-345-360
TBL3	ENST00000332704	5	90	5	61	18S-918-937
TBL3	ENST00000332704	5	90	1	67	18S-1257-1274
TBL3	ENST00000332704	5	90	0	60	18S-1258-1292
TBL3	ENST00000332704	5	90	3	43	18S-1677-1694
TBL3	ENST00000332704	5	90	3	60	18S-1678-1694
TBL3	ENST00000332704	5	90	0	67	18S-1678-1704
TBL3	ENST00000332704	5	90	1	60	18S-1681-1723
TBL3	ENST00000332704	5	90	0	60	28S-1303-1318
TBL3	ENST00000332704	5	90	70	0	18S-401-423
TBL3	ENST00000332704	5	90	10	62	18S-343-369
TBL3	ENST00000332704	5	90	30	22	18S-1250-1279
TRIOBP	ENST00000403663	10	74	53	0	18S-500-524	Mir320a ProAGG-002-N-Mi-35-56
TRIOBP	ENST00000403663	10	74	53	0	18S-502-524
TRIOBP	ENST00000403663	10	74	53	1	18S-505-524
TRIOBP	ENST00000403663	10	74	53	0	18S-918-937
TRIOBP	ENST00000403663	10	74	53	0	18S-919-937
TRIOBP	ENST00000403663	10	74	45	0	18S-922-937
TRIOBP	ENST00000403663	10	74	52	0	18S-1318-1342
TRIOBP	ENST00000403663	10	74	53	0	18S-1569-1618
TRIOBP	ENST00000403663	10	74	53	0	28S-1957-1978
TRIOBP	ENST00000403663	10	74	53	0	28S-1959-1978
TRIOBP	ENST00000403663	10	74	53	0	28S-2580-2616
TUFM	ENST00000313511	8	94	69	3	18S-563-615	Mir4721
TUFM	ENST00000313511	8	94	55	3	18S-1198-1240
TUFM	ENST00000313511	8	94	60	3	18S-1152-1195
TUFM	ENST00000313511	8	94	66	3	18S-1162-1178
TUFM	ENST00000313511	8	94	67	3	18S-1446-1464
