# Supplementary material for: Computational meta-analysis of ribosomal RNA fragments: potential targets and interaction mechanisms
Source: Nucleic Acids Res. 2021 Mar 27;49(7):4085–103. doi: 10.1093/nar/gkab190 (PMC8053083; doi:10.1093/nar/gkab190)
Supplement: gkab190_Supplemental_Files [file gkab190_supplemental_files.zip › TableS5.xlsx]

## Sheet: TableS5
Gene	5' rRFs	3' rRFs
ABCA2	28S-4513-4532	18S-418-442 18S-502-521 18S-1317-1344
AC093162.2		28S-4988-5003
ACTB	28S-4493-4515
ACTN4		18S-1598-1616
ADAR		28S-47-67
ADGRE5	18S-1147-1171
AGER		18S-502-525
AGRN	18S-1677-1704	18S-200-216 18S-424-450 18S-1170-1192
AHCY	18S-228-243
ALDOA		28S-3742-3762
ANKRD23 (ANKRD39)		28S-4635-4668
ANO8		18S-1446-1463
APBB1	18S-1678-1694 18S-1678-1696	18S-400-423 18S-401-423 18S-1594-1616 18S-1595-1616 18S-1596-1615 18S-1596-1616 18S-1597-1616 18S-1598-1616 18S-1600-1616 28S-4988-5003
ARHGAP33	18S-113-136 18S-115-139 18S-1114-1138 18S-1672-1701 18S-1678-1694 18S-1678-1701 18S-1678-1707 28S-317-353	18S-425-442 18S-503-524 18S-504-524 18S-505-524 18S-914-937 18S-915-937 18S-919-937 18S-919-960 18S-1148-1180 18S-1153-1186 18S-1193-1216 18S-1203-1219 18S-1312-1331 18S-1313-1340 18S-1313-1360 18S-1322-1351 28S-2742-2761 28S-2743-2761
ARHGEF39		28S-47-68
ARRB2		18S-922-937 18S-1152-1173 18S-1152-1178 18S-1153-1172 18S-1154-1172 28S-1599-1635 28S-4887-4902
ASH2L		28S-45-68
ATF6B		18S-911-937 18S-1318-1340
ATG9A		18S-1154-1169 18S-1160-1181 18S-1324-1369 18S-1598-1616 18S-1600-1616 28S-4618-4634 28S-4853-4876
ATP11B		28S-2742-2761
ATP13A2	28S-528-543	18S-460-511 18S-1153-1178
ATP6AP1	28S-4797-4825
ATP8B2		18S-423-443
ATXN2L		18S-1599-1616 18S-1602-1619
B4GALNT1		18S-400-422 18S-1313-1344
B4GALT2		18S-919-937 18S-1598-1616 18S-1598-1618
BCAT2		28S-3722-3762
BMS1		28S-2745-2763
BOP1		28S-2742-2763
BRD4		18S-1320-1342
BRSK1		18S-1597-1616
BSG		18S-1594-1615 28S-208-233
C11orf84		18S-400-416
C20orf96		28S-47-71
C4A (C4B)		18S-1150-1178
C7orf43		18S-503-522 18S-962-1001
CACNA2D2		18S-1598-1616
CAD		18S-1446-1463
CALR		18S-1152-1172 28S-2388-2410
CAMK2B		18S-917-937
CBS (CBSL)		18S-918-937 18S-1153-1180
CCDC124		18S-1600-1618 28S-1344-1360 28S-4233-4252
CCDC142		18S-396-416 18S-401-424 18S-401-443 18S-401-453 18S-1152-1172 18S-1592-1616 18S-1594-1616 18S-1595-1616 18S-1597-1616 18S-1598-1616 18S-1600-1616
CCDC22		18S-1598-1618
CCDC61	18S-943-961
CCDC9		18S-1596-1616 18S-1598-1615
CCHCR1		18S-519-543
CCNF		18S-595-613
CDC37		18S-460-524
CDC42BPG		18S-1313-1331
CDH24		18S-397-416
CDK11A (CDK11B, AL031282.2)	18S-1172-1193
CDK5	18S-484-502	18S-919-937 18S-1154-1185
CDT1		18S-1598-1615 28S-4083-4104
CES2		18S-401-424 18S-1444-1462 18S-1444-1463 18S-1598-1616
CFAP221		18S-1445-1463
CHCHD1		18S-1596-1616 18S-918-954 18S-919-937
CHD3		18S-1598-1615
CHD4	18S-1677-1694
CHRD		28S-2507-2524
CHTF18	28S-4252-4278	18S-1194-1219
CIC		18S-914-937 18S-1594-1616 18S-1597-1616
CLASRP	18S-1250-1283 18S-1256-1277	18S-582-618 18S-916-937 18S-918-937 18S-1148-1172 18S-1150-1172 18S-1154-1170 18S-1308-1349 18S-1315-1331 18S-1594-1615 28S-433-451
CLK2		18S-447-475
COASY		18S-678-695
COL7A1	12S-584-610
COMTD1		18S-1253-1296
COQ8B		18S-1153-1172
CORO7 (CORO7-PAM16)		18S-916-938
CPSF1		18S-1313-1356
CPT1B (CHKB-CPT1B)		18S-149-169 18S-149-170 18S-200-220
CROCC		18S-1150-1172
CROCCP3		18S-1150-1172
CSNK1E (Z98749.3)		18S-1153-1172
CSNK1G2		ETS1-1437-1453
CXXC1		18S-464-481
DBNL		18S-453-502
DDX11 (AC009533.1)		18S-919-937
DDX51		18S-1218-1243
DDX54		18S-847-873 18S-918-937
DGKZ		18S-1599-1616
DHX16	18S-110-137 28S-3055-3072
DHX30		18S-1220-1239
DHX37		28S-2510-2525
DIP2A		18S-1154-1192
DMPK	18S-342-361	18S-1148-1172 18S-1153-1172
DNASE1L2		18S-1150-1173 18S-1153-1185
DNMT1		18S-398-416
DPF1		18S-457-483
DPP9	18S-1150-1186	18S-917-937
DUS3L (AC011499.1)		18S-401-417
DYRK1B		28S-4636-4668
E2F1	28S-3821-3855
E4F1	28S-73-93
EHMT2		18S-199-216 18S-1153-1172 18S-1597-1616
EIF2B5		18S-504-524 18S-1598-1616
EIF3C (EIF3CL)	18S-124-140	18S-1022-1047
EIF3G		18S-400-443 18S-401-416 18S-401-422 18S-401-442 18S-416-438 18S-416-442 18S-586-607 18S-1153-1172 18S-1154-1172 18S-1154-1179 18S-1154-1186 18S-1594-1614 18S-1594-1616 18S-1595-1615 18S-1597-1616
EIF3I		18S-452-481 18S-1153-1185
ELMO3	28S-3064-3091	18S-401-441 18S-1446-1463 28S-3506-3521 28S-3512-3527
EME2		18S-595-615
ENAH		18S-586-615
ENKD1	28S-168-184
EPHA8		18S-1315-1332
ERBB2		18S-918-960 18S-1150-1172 18S-1152-1185 18S-1153-1178 18S-1314-1331 18S-1319-1344 18S-1594-1618
EVI5L		18S-1321-1343
FAM102A		18S-1597-1618
FAM50A		18S-1446-1463
FARSA		18S-1153-1180
FASN		18S-199-221 18S-412-443 18S-418-441 18S-423-443 18S-424-443 18S-425-441 18S-453-483 18S-913-937 18S-915-937 18S-917-933 18S-917-937 18S-918-937 18S-919-937 18S-1181-1216 18S-1194-1219 28S-47-68 28S-1569-1589
FBRSL1		28S-2742-2761
FBXL19	18S-1686-1707	18S-1597-1616
FERMT3	18S-1678-1696
FGF11 (AC113189.2, AC113189.4)		18S-1154-1178
FGFR1	18S-1103-1136	18S-503-524
FHOD1		18S-1153-1193
FLII		18S-1316-1331 28S-4989-5006
FLNA	18S-771-792
FLOT2		28S-4084-4114
FUZ		18S-1150-1185
GABARAPL2		18S-1598-1619
GAPDH		28S-2740-2763
GAS6		18S-918-937 28S-2673-2708 28S-4513-4530
GBF1		28S-4235-4252
GCDH		18S-1598-1616
GCN1	18S-1678-1694	18S-1506-1523
GGT7		18S-1155-1172
GIGYF1		18S-400-422 28S-47-68
GIT1		18S-1150-1193 18S-1153-1178 18S-1163-1178 18S-1445-1463 18S-1446-1463
GNAS		16S-1131-1148
GNB3		18S-1309-1331
GOLGA8A (GOLGA8B)		18S-78-101 18S-79-101 18S-79-103 18S-79-99 18S-81-101 18S-81-103 18S-82-101 18S-82-99 18S-83-101 18S-83-103 18S-830-848
GPKOW		18S-422-443
GPR108		18S-919-937
GRAMD1A		18S-79-101 18S-456-478 18S-580-603 18S-595-614 18S-914-954 18S-915-937 18S-916-938 18S-916-941 18S-917-937 18S-917-940 18S-917-954 18S-918-960 18S-919-937 18S-1149-1180 28S-425-448 28S-1953-2008 28S-2742-2764 28S-4196-4215 28S-4350-4381 28S-4351-4375 28S-4358-4374 28S-4358-4375 28S-4359-4395 28S-4360-4389 28S-4360-4395 28S-4361-4395 28S-4362-4383 28S-4362-4396 28S-4948-4970
GRK2		18S-1442-1460 18S-1445-1463
GRK6		18S-1163-1180
GRTP1	18S-1696-1712
GRWD1		28S-2494-2526
GSK3A	18S-1480-1501 18S-1480-1505	18S-918-937
GTF2F1		18S-1598-1616
HCFC1	18S-919-937
HDAC1		18S-1599-1618
HDAC5		18S-1193-1216 18S-1199-1215
HDAC6		18S-1153-1194 18S-1598-1616 18S-418-443
HDGFL2	18S-1677-1693	18S-919-937 28S-4513-4531
HELZ2		18S-1154-1172
HERC2		28S-47-68
HES4		18S-919-954
HIP1R		18S-196-211 18S-401-418 18S-500-524 18S-500-525 18S-502-524 18S-503-524 18S-505-524 18S-921-937 18S-1250-1291
HLA-E	18S-124-147
HNRNPL	18S-1678-1697 28S-3774-3798	18S-830-857 18S-959-988 18S-960-989 18S-1250-1297 18S-1253-1301 18S-1265-1289 18S-1265-1297 18S-1270-1293 18S-1271-1296 18S-1272-1292 18S-1273-1292 18S-1274-1292 18S-1274-1297 18S-1275-1290 18S-1275-1297 18S-1275-1301 18S-1276-1293 18S-1276-1295 18S-1276-1296 18S-1276-1297 18S-1276-1301 18S-1277-1293 18S-1277-1297 18S-1277-1301 18S-1278-1293 18S-1278-1295 18S-1278-1296 18S-1278-1297 18S-1278-1300…
HNRNPR		28S-2363-2387 28S-2363-2409 28S-2388-2436
HNRNPUL1		18S-1596-1616
HOOK2	28S-4100-4121
HOXB2		18S-1457-1482
HSF1		18S-1152-1172
HSP90AB1		28S-4176-4211
HSPG2		18S-504-524 18S-913-937
HTRA2	28S-3830-3845
HUWE1	18S-1-44 18S-10-27 18S-1250-1300 18S-1420-1445 18S-1678-1696 18S-1695-1711 28S-1303-1319 28S-1660-1683 28S-4306-4349 28S-4914-4933	18S-594-621 18S-1344-1368 18S-1599-1616 28S-4265-4285
HYOU1		18S-1154-1193
IBA57		18S-1153-1176
IFI30 (AC007192.1)		18S-460-488
IFRD2		18S-1152-1193
IL27RA	28S-75-130	18S-464-480
ILF3		18S-1598-1618
INO80E		18S-916-937 18S-917-940
INPP5B		18S-1594-1616
INTS1		18S-919-937 28S-2743-2763
IPO4 (AL136295.4)	18S-111-136 18S-111-137	18S-1152-1171 28S-3732-3762
ISYNA1		18S-685-704 18S-1312-1332 18S-1317-1344 18S-1353-1378 18S-1569-1618 18S-1569-1619 28S-2470-2490
JUP		18S-460-483
KDM5C		18S-1154-1170 18S-1446-1463 28S-2743-2759 28S-2743-2764
KDM6B	18S-1548-1568
KIF1C	28S-1668-1683
KIF20A		18S-401-424
KIFC1		18S-1598-1616
KLHL17		18S-919-938
KMT2B		18S-1153-1172 18S-1157-1176 28S-1198-1224 28S-1198-1226 28S-2741-2763 28S-2743-2763
KMT2D		ETS1-2020-2040
KMT5C		18S-1154-1172 18S-1601-1618 18S-395-410
KRI1		28S-4942-4967
LAMA5		18S-1445-1463 18S-1597-1618
LARP1		18S-919-937
LENG8		18S-458-483
LIG1		18S-1152-1171 28S-2743-2763
LIG3		18S-1153-1186
LIN37 (AD000671.1)	18S-838-857
LLGL1		18S-1446-1465
LMNB2		18S-503-538 18S-1250-1292 18S-1274-1289 28S-2870-2893
LRRC45		18S-401-424 18S-919-938 28S-4513-4529
LTBP3		18S-1344-1368 18S-1346-1368
MAN2C1		18S-1599-1619 28S-2392-2412
MAP2K7		18S-1313-1343
MAP3K6	18S-726-741	18S-1597-1616
MAP4K2		18S-1154-1175 18S-1154-1193
MAPK12	18S-321-353
MAPK8IP3		18S-453-483 18S-913-935 18S-1445-1463 28S-4853-4871 28S-4988-5003
MARS		18S-1152-1172
MATK	18S-400-424	18S-201-216 18S-397-417 18S-502-524 18S-504-524 18S-1153-1183 18S-1598-1618 18S-1601-1616 28S-4226-4252
MCOLN1		28S-2743-2761
MED15		28S-2744-2763
MEGF8		18S-1300-1329 18S-1598-1616
MICAL1		18S-1593-1618 18S-1600-1616
MICAL3 (AC016026.1)	18S-1681-1714
MICALL1		18S-1598-1618
MINK1		18S-1595-1616 18S-401-422
MLLT10		18S-1153-1172
MLST8	18S-114-140
MPND		28S-4355-4395
MROH6	18S-1547-1568	18S-400-416
MTSS1L		18S-928-989
MYBBP1A		18S-1421-1443
MYO1C		18S-594-615 18S-1152-1180
NCAPH2		18S-1146-1172 18S-1155-1185 18S-1598-1616 28S-4513-4537
NDOR1		18S-1152-1170 18S-1152-1179
NDUFAF8		18S-179-198
NELFA		18S-1597-1616 28S-2740-2763
NFATC2IP		28S-4440-4465
NFKB2		28S-3734-3758
NLE1		18S-396-413
NONO		18S-1831-1848
NOP56		18S-1152-1185 18S-1160-1181 18S-1166-1185
NOTCH1		18S-1303-1331 18S-1594-1616
NPM3		18S-401-423
NT5DC2		18S-401-423
OGFOD2 (AC026362.1)		18S-224-239 18S-1152-1172 18S-1598-1616
OSBPL7		18S-1597-1615
P3H3		18S-1152-1172
PAN2		18S-919-937
PC		18S-1153-1172 18S-1154-1172
PCNX3		18S-401-444 18S-918-937 18S-919-937 18S-1598-1616 18S-1598-1618
PCNX4		18S-1152-1172
PDXK		28S-3720-3759 28S-3722-3758
PELP1		18S-405-443
PGP		18S-1153-1169 18S-1598-1616 18S-1598-1617 28S-3616-3636 28S-4513-4529
PIEZO1		18S-922-939
PILRB (PVRIG2P, STAG3L5P-PVRIG2P-PILRB)		18S-460-479 18S-464-481 18S-464-483 18S-464-484 28S-1960-1978
PIM1		18S-401-429
PITPNM1		28S-4626-4668
PKD1 (NPIPA1, PKD1P1, PKD1P5, PKD1P6, PKD1P6-NPIPP1, AC126755.1, AC126755.2, AC138932.1,AC138969.1, AC138969.2)		18S-464-488 28S-1746-1768
PLCB3		18S-453-481 18S-460-476 18S-919-940 18S-1599-1616 28S-4186-4212
PLCG1		18S-1598-1616
PLD3		18S-919-937
PLEC		18S-368-386 18S-1154-1185 18S-1303-1331 18S-1319-1342 28S-2431-2447 28S-2474-2527
PLEKHG2		28S-4084-4103
PLEKHN1		18S-1597-1616
PLK3	18S-837-857
PLXNA1	12S-431-473 18S-1678-1694 18S-1783-1827
PLXNB2		18S-1152-1172
POLD1		18S-1153-1171 18S-1309-1329
POLD2		28S-4082-4102
POLE	18S-1539-1560	18S-583-607
POLR2A	18S-194-216
POLR2I		18S-1594-1615
PPAN (PPAN-P2RY11)		18S-915-937 18S-1598-1618
PPP1R12C		18S-917-937 28S-47-68
PPP1R9B		18S-453-482
PPP6R1		18S-200-220 18S-1163-1180 18S-1153-1172 18S-1595-1616
PPP6R2	12S-582-604 12S-584-610	28S-2741-2761
PRKD2		18S-1598-1618
PRR12		18S-1154-1178 18S-1159-1180
PSMC4		28S-4176-4212
PSMD4		28S-2742-2761
PTCH2		18S-922-937
PTK7		18S-467-488 18S-1598-1614 18S-1598-1615 18S-1598-1616
PTPN23	18S-94-113 18S-123-140 18S-124-140 18S-537-556
PTPRF		18S-1598-1618
QARS		18S-1278-1297 18S-1301-1340
R3HDM4		18S-1592-1622
RABGGTA		18S-919-937
RABL6		18S-460-479
RAC3	18S-111-140
RAD51D (AC004223.3)	28S-3699-3716
RANGAP1	18S-1545-1568 18S-242-260
RBM10		18S-503-524 18S-1250-1297 18S-1332-1359 18S-1598-1618
RBM8A		28S-2741-2761
REEP4	18S-1421-1436 28S-20-37
REX1BD		18S-199-219 18S-407-422
RHBDD3		28S-47-68
RHBDF1		18S-1156-1172 28S-2473-2490
RIPOR1		18S-1152-1178
RMND5B		18S-458-480 18S-458-481 18S-460-481 18S-460-483 18S-461-481 18S-461-483 18S-462-483 18S-464-488 18S-465-488 18S-503-524 18S-596-615 28S-1613-1636 28S-2894-2926
RNF40		28S-47-68
RPL28		18S-920-937 28S-4188-4212
RRP1		18S-1119-1147
RTCA		18S-1598-1616
RTEL1 (RTEL1-TNFRSF6B)		18S-1152-1180
RTKN	18S-1678-1701 18S-1678-1707 18S-1682-1701 18S-1682-1705 18S-1687-1707 28S-1722-1748 28S-4762-4778 28S-4764-4779
RUSC2		18S-1139-1179
RXRB		18S-1598-1616
SACS		18S-1438-1463 18S-916-932
SARS2 (AC011455.2)		18S-401-423 18S-435-481 18S-460-476 18S-460-479 18S-460-481 28S-3726-3768
SBF1	18S-1599-1618	18S-1598-1618
SBNO2		18S-1150-1172 18S-1597-1615 28S-1533-1582 28S-3723-3762
SCARF2		18S-1594-1618
SCNN1D	18S-489-504
SCRIB	18S-1378-1418 18S-1482-1497 18S-1678-1695 28S-4700-4740	18S-1598-1616
SEMA4C		18S-401-416 18S-401-421 18S-418-442
SESN2		18S-1154-1172 18S-1437-1463 18S-1445-1463 18S-1598-1618
SGSM3 (AL022238.4)		28S-4225-4248
SHC1		28S-4362-4395
SIPA1		18S-919-934 18S-919-937
SIRT2		28S-2741-2761 ETS2-117-136
SKIV2L		18S-1153-1193
SLC12A4	18S-1268-1292
SLC12A7		18S-919-948
SLC25A1		18S-458-481 18S-460-481 18S-460-483 18S-918-939 18S-960-989 18S-1152-1172 18S-1598-1616 28S-2835-2852
SLC26A6		18S-919-940
SLC27A1		18S-454-483
SLC2A4RG	28S-2009-2045
SLC2A6		28S-579-599
SLC35C2		18S-1598-1616 18S-1598-1618
SLC39A4		28S-2374-2419
SLC43A1		28S-4525-4542
SLC4A11		18S-1595-1616
SLC4A2	28S-3646-3670	18S-326-342 18S-401-422 18S-583-618 18S-1303-1340 18S-1319-1343 18S-1321-1343 18S-1598-1618 28S-1895-1914
SLC6A8		12S-805-828 18S-418-440 18S-914-936 18S-914-937 18S-915-936 18S-915-937 18S-916-943 18S-918-936 18S-918-937 18S-918-959 18S-919-937 18S-919-939 18S-919-953 18S-919-954 18S-1150-1172 18S-1152-1172 18S-1153-1172 18S-1154-1172 18S-1157-1180 18S-1446-1485 18S-1598-1618 28S-3998-4020
SLC6A9		18S-1595-1618
SMARCC2		18S-1153-1172
SMARCD2		18S-464-481
SMYD5		18S-1598-1619
SNAPC4		18S-460-481 18S-460-483
SPPL2B (AC005258.1)		18S-197-216 18S-919-937
SPTBN2		18S-1438-1463 18S-1446-1463 18S-1446-1464
SQSTM1		18S-1152-1172 18S-1332-1372
SREK1		18S-1446-1463 18S-1446-1464
SRRM2		18S-1152-1172
SRRM3		28S-3404-3419 28S-3500-3518
SRRT		18S-1153-1172
SSBP4		18S-1153-1178 18S-1153-1193 18S-1598-1616 18S-1599-1618
STOML2		18S-1596-1618
STXBP2 (AC008763.2)		18S-1153-1172
SUPT5H	18S-109-132	18S-595-614 18S-916-937 18S-917-936 18S-917-937 18S-918-937 18S-919-937 18S-1154-1180 18S-1596-1616 28S-2388-2411
SUPT6H		18S-1598-1618
SYTL1		18S-919-937
TAOK2		18S-1148-1172 18S-1153-1172 18S-1153-1180
TBC1D10B		18S-1313-1331
TBC1D17	18S-1488-1505	18S-1598-1616 18S-918-937
TBL3	18S-1678-1694	18S-1150-1172 18S-1598-1616
TCF3		18S-918-937 18S-1148-1168 18S-1150-1172 18S-1152-1172 18S-1152-1192
TELO2		18S-1274-1298
TEP1		18S-1598-1616
TFPT		18S-1152-1172
TIMM13		18S-1217-1239 18S-1597-1616
TKT	28S-4990-5037
TMEM222		18S-580-603
TMEM259		18S-462-488
TNPO2		18S-404-429 18S-406-423 18S-1446-1463 28S-4227-4252
TNXA		18S-948-963
TNXB		18S-948-963
TOE1		18S-1153-1172
TOP1MT		18S-1154-1172
TOP3A		18S-1154-1177 18S-1154-1186 28S-42-66 28S-45-68 28S-2483-2526 28S-2492-2525 28S-2508-2526 28S-2509-2525 28S-2509-2526 28S-2744-2764 28S-4084-4103 28S-4219-4249 28S-4219-4252 28S-4224-4254 28S-4226-4254
TPI1		18S-916-937 18S-918-937
TRAF7		18S-400-417
TRIM56		18S-460-481
TRMT1		18S-201-221 28S-93-133
TRO		18S-503-524 18S-872-937 18S-915-936 18S-918-937 18S-919-937 18S-1596-1615
TSC2		18S-455-483 18S-460-483 18S-1598-1618
TUBG1 (TUBG2)		18S-1312-1340
TUBGCP6		18S-1600-1616 28S-4217-4248 28S-4217-4252 28S-4232-4248 28S-4514-4532
TWF2 (AC097637.1)		18S-919-935 18S-1153-1193 18S-1309-1331 18S-1313-1331 18S-1598-1618 18S-1600-1618 18S-1721-1746 28S-4510-4531
UBA1		18S-1600-1616
UBE2O	18S-1153-1180
UBR4		18S-1152-1172
UBTF		18S-196-211 18S-1594-1615
UHRF1		18S-1312-1331
ULK1		18S-1598-1616
USP19		18S-1598-1618
USP5		18S-1598-1616
VARS		18S-418-443 18S-596-612 18S-1319-1344 18S-1446-1462 18S-1446-1464 28S-1349-1367
WDR62		28S-4233-4252
WDR90		18S-401-422 18S-401-454 18S-919-937 18S-1152-1178 18S-1153-1186 18S-1160-1193 28S-2742-2761 28S-4513-4532 28S-4853-4871
WNK4		18S-1598-1616
ZBTB17		18S-1594-1616
ZC3H7B		18S-1598-1616
ZNF335		18S-504-524 18S-1153-1172 18S-1599-1616 28S-2741-2763
ZNF414	5S-1-37	18S-1592-1616
ZNF512B	28S-1098-1118	18S-197-220 18S-200-216 18S-408-430 18S-414-430 18S-435-459 18S-502-524 18S-504-524 18S-1147-1168 18S-1147-1178 18S-1148-1180 18S-1153-1180 18S-1154-1172 18S-1154-1180 18S-1596-1616 18S-1598-1616 18S-1598-1618 18S-1599-1616 18S-1599-1618 18S-1600-1616 18S-1600-1618 18S-1601-1616 18S-1601-1618 28S-1599-1628 28S-2470-2490 28S-4990-5025
ZNF692		18S-918-960
ZNF829	18S-1666-1693	18S-417-434 18S-417-441 18S-417-442 18S-431-450
ZYX	18S-1240-1283 28S-1786-1801 28S-3645-3666
