# Supplementary material for: Computational meta-analysis of ribosomal RNA fragments: potential targets and interaction mechanisms
Source: Nucleic Acids Res. 2021 Mar 27;49(7):4085–103. doi: 10.1093/nar/gkab190 (PMC8053083; doi:10.1093/nar/gkab190)
Supplement: gkab190_Supplemental_Files [file gkab190_supplemental_files.zip › TableS6.xlsx]

## Sheet: TableS6
rRF id	Top target gene	All hybrid reads	Reads of top target	Fraction	Unique target genes
28S-2378-2410	ALDH9A1	397	380	95.72	4
28S-1939-1958	HNRNPUL1	325	319	98.15	2
18S-428-450	NEMF	189	187	98.94	1
18S-1332-1361	GON4L	174	170	97.7	2
18S-1279-1297	YWHAB	161	156	96.89	2
18S-130-150	SFXN2	154	150	97.4	2
18S-1671-1686	GJB2	149	149	100	1
28S-4449-4468	SMARCA2	151	149	98.68	1
28S-4373-4395	ATP5B	149	144	96.64	1
28S-3690-3707	HNRNPA1	145	141	97.24	1
28S-4542-4559	ULK1	130	128	98.46	1
28S-2387-2420	EMP1	125	125	100	1
18S-108-127	BRK1	128	124	96.88	1
28S-2835-2858	FYB2	128	123	96.09	2
12S-754-772	ZNF585B	123	122	99.19	1
18S-1058-1085	ZCCHC3	124	121	97.58	1
18S-100-129	SIAH1	122	119	97.54	1
28S-3921-3957	RPL30	119	118	99.16	1
28S-2795-2816	ATXN2L	116	114	98.28	1
5_8S-77-105	RPL36A	117	114	97.44	2
28S-1547-1564	AEBP2	111	111	100	1
28S-3954-3978	RPS8	108	108	100	1
18S-515-539	IL5RA	108	108	100	1
28S-4654-4677	MED15	108	108	100	1
28S-3922-3957	ASAH2B	107	107	100	1
12S-262-297	COMMD1	105	105	100	1
28S-3890-3909	ERLIN2	104	104	100	1
16S-344-360	TAF11	102	102	100	1
28S-1418-1439	TMEM64	101	101	100	1
18S-286-317	BIVM	103	101	98.06	1
28S-2797-2820	DAGLB	98	96	97.96	1
28S-2372-2398	KLHL15	96	95	98.96	1
18S-1316-1348	MT-ATP6	97	95	97.94	2
18S-1673-1695	ITGB2	94	94	100	1
28S-1617-1638	CANT1	93	93	100	1
28S-5005-5024	APP	95	93	97.89	1
28S-3951-3982	HIPK2	91	91	100	1
18S-1177-1193	HIST2H4A	91	90	98.9	1
5_8S-2-20	ATAD5	89	89	100	1
18S-1804-1828	ADAL	91	88	96.7	1
28S-283-316	ACP1	87	87	100	1
28S-3801-3820	NECAB2	87	87	100	1
28S-4507-4530	SMARCD2	86	86	100	1
18S-395-414	CHD7	85	85	100	1
18S-106-141	SATB2	84	84	100	1
18S-1330-1349	EIF3H	84	83	98.81	1
28S-3928-3955	PRKCA	83	82	98.8	1
18S-1202-1226	MT-ND4	85	82	96.47	2
18S-1322-1342	SRSF7	85	81	95.29	2
12S-797-830	EYA2	80	80	100	1
18S-1489-1508	CAPN15	81	80	98.77	1
28S-2764-2792	ATP1A1	79	79	100	1
28S-4734-4760	B3GALNT2	81	79	97.53	1
5_8S-90-113	HIP1	78	78	100	1
18S-1464-1491	SULF2	77	77	100	1
28S-1730-1749	VANGL2	78	77	98.72	1
28S-394-426	ZNF551	79	77	97.47	2
28S-4166-4190	IL21R	75	75	100	1
18S-1250-1270	ZIC5	76	75	98.68	1
18S-1479-1502	WDR74	76	75	98.68	1
28S-218-239	SBNO1	78	75	96.15	2
18S-1404-1421	RPS4X	73	73	100	1
18S-1015-1048	PSMD2	72	72	100	1
18S-1662-1678	HIST2H2BF	72	72	100	1
5_8S-77-113	DTHD1	72	72	100	1
28S-3960-3982	SBNO1	73	72	98.63	1
28S-1737-1768	MT-ND5	73	72	98.63	1
18S-120-142	GTF3C1	75	72	96	2
28S-2742-2767	RPLP2	75	72	96	1
18S-979-999	PPM1A	70	70	100	1
28S-93-108	RPL17	70	70	100	1
28S-1333-1365	ACTB	70	70	100	1
18S-744-770	RRP36	70	70	100	1
18S-1113-1147	RPL3	73	70	95.89	1
28S-1420-1441	SBNO1	69	69	100	1
ETS1-698-713	PRDM10	67	67	100	1
28S-4375-4397	UQCRH	67	67	100	1
18S-102-120	CALM3	67	65	97.01	1
28S-1959-1975	LMNB2	64	64	100	1
18S-1308-1328	CYB5B	65	64	98.46	1
28S-2796-2813	AL031777.3	65	64	98.46	1
28S-3608-3624	CAPZA2	65	64	98.46	1
18S-1533-1548	IRAK1	64	63	98.44	1
16S-573-608	CBX6	63	62	98.41	1
18S-428-454	EEF1B2	63	62	98.41	1
28S-2340-2370	HIST2H2AA3	64	62	96.88	1
5S-048-N-5S-50-67	RAB34	61	61	100	1
28S-3813-3829	CLDN12	61	61	100	1
18S-1193-1209	SENP3	61	61	100	1
28S-5020-5035	SRPRA	62	61	98.39	1
18S-1478-1504	KIAA0368	63	61	96.83	1
28S-3806-3822	BCAT2	60	60	100	1
ITS2-642-658	SND1	60	60	100	1
28S-3671-3698	ABCC4	59	59	100	1
18S-834-864	RPL35A	58	58	100	1
28S-4553-4589	MARCKSL1	58	58	100	1
18S-1684-1710	BRD4	58	58	100	1
28S-1486-1501	GLUL	59	58	98.31	1
28S-1688-1713	ALDH5A1	59	58	98.31	1
18S-974-994	DIRAS1	59	57	96.61	1
18S-287-319	BIVM	60	57	95	2
18S-1630-1648	HILPDA	58	56	96.55	1
28S-3938-3957	EMD	55	55	100	1
18S-872-899	EPN1	55	55	100	1
18S-1318-1350	SBNO1	56	55	98.21	1
18S-959-979	ATAD5	56	55	98.21	1
18S-1154-1189	GSG1L	56	55	98.21	1
28S-4859-4895	MZT1	54	54	100	1
28S-406-433	COL4A2	54	54	100	1
28S-1333-1369	CCZ1	55	54	98.18	1
28S-2273-2294	UBE2A	53	53	100	1
18S-289-325	LYPLA1	54	52	96.3	1
28S-1217-1247	LSM14A	51	51	100	1
18S-1279-1294	RAPGEF6	51	51	100	1
18S-749-770	HIST2H2AA3	52	51	98.08	1
18S-1524-1560	RBBP4	52	51	98.08	1
28S-4366-4384	LRRFIP1	53	51	96.23	2
18S-316-331	FAM19A2	50	50	100	1
28S-2905-2932	DROSHA	50	50	100	1
28S-2775-2810	BRD2	50	50	100	1
28S-216-242	SBNO1	51	50	98.04	1
