# Supplementary material for: Computational meta-analysis of ribosomal RNA fragments: potential targets and interaction mechanisms
Source: Nucleic Acids Res. 2021 Mar 27;49(7):4085–103. doi: 10.1093/nar/gkab190 (PMC8053083; doi:10.1093/nar/gkab190)
Supplement: gkab190_Supplemental_Files [file gkab190_supplemental_files.zip › TableS7.xlsx]

## Sheet: KEGG Pathways
ID	Term Description	Fold Enrichment	Lowest p-val	Highest p-val	Targets
hsa03010	Ribosome	4.11621	2.8e-105	2.5e-81	MRPS2, MRPS7, RPS2, RPS3, RPS3A, RPS4X, RPS5, RPS6, RPS7, RPS8, RPS10-NUDT3, RPS11, RPS12, RPS13, RPS14, RPS15, RPS15A, RPS16, RPS17, RPS18, RPS19, RPS21, RPS23, RPS24, RPS25, RPS26, RPS27, RPS27A, RPS28, RPS29, RPSA, MRPL4, MRPL10, MRPL19, MRPL24, RPL3, RPL4, RPL5, RPL6, RPL7, RPL7A, RPL8, RPL9, RPL10, RPL10A, RPL11, RPL12, RPL13, RPL13A, RPL14, RPL15, RPL17, RPL18, RPL18A, RPL19, RPL21, RPL22, …
hsa03040	Spliceosome	3.15528	5.4e-41	1.4e-33	DDX39B, DHX16, SNRPB, SNRPD2, SNRPD3, SNRPG, SNRPA, SNRPC, RBM25, TCERG1, SF3A1, SF3A3, SF3B1, SF3B2, SF3B3, SF3B4, U2AF1, U2AF2, PUF60, RBM17, CHERP, U2SURP, LSM4, PRPF3, EFTUD2, SNRNP200, PRPF8, SNRNP40, DDX23, PLRG1, HSPA8, HSPA1B, WBP11, ACIN1, EIF4A3, THOC2, THOC3, ALYREF, HNRNPA3, HNRNPA1, HNRNPC, RBMX, HNRNPK, HNRNPU, PCBP1, SRSF1, SRSF2, SRSF3, SRSF4, SRSF6, SRSF7, SRSF9, TRA2A, TRA2B, SR…
hsa04110	Cell cycle	2.95357	8.2e-21	1.4e-12	CCND2, CCND3, CDK4, CDK6, ABL1, HDAC1, E2F1, E2F2, E2F3, E2F4, TFDP1, SMAD2, MYC, CDKN2A, CDK2, SKP1, CUL1, SKP2, CDC25B, YWHAZ, YWHAQ, YWHAE, YWHAH, PLK1, WEE1, ANAPC5, CDC16, ANAPC7, CDC20, ESPL1, SMC1A, SMC3, STAG2, RAD21, BUB3, FZR1, CHEK1, CREBBP, EP300, PRKDC, MDM2, PCNA, CDC25A, ORC2, MCM2, MCM3, MCM4, MCM7
hsa03050	Proteasome	2.66164	3.9e-20	9.2e-11	PSMD3, PSMD11, PSMD7, PSMD8, PSMD4, PSMD2, ADRM1, PSMC4, PSME3, PSMA6, PSMA7, PSMB3, PSMB2, PSMB4, PSMF1
hsa03013	RNA transport	2.99407	1e-16	9.7e-13	POP7, ELAC2, RAN, XPOT, XPO5, EEF1A1, XPO1, CLNS1A, PRMT5, KPNB1, NUP50, NUP153, RAE1, SEC13, NUP62, NUP93, NUP205, NUP188, NUP155, NUP210, NDC1, POM121C, POM121, RANGAP1, UBE2I, SUMO3, SUMO2, AAAS, GEMIN4, STRAP, EIF3I, EIF3G, EIF3E, EIF3D, EIF3C, EIF3B, EIF3A, EIF1AX, EIF1, EIF5, EIF2S3, EIF2B3, EIF4G3, EIF4G1, EIF4G2, EIF4A1, EIF4B, PABPC1, PABPC4, EIF4EBP2, CYFIP1, FXR2, CASC3, EIF4A3, SAP18,…
hsa04120	Ubiquitin mediated proteolysis	2.48554	2.1e-15	2.8e-10	UBA1, SAE1, UBA2, UBE2A, UBE2C, UBE2D3, UBE2E1, UBE2G1, UBE2G2, UBE2I, UBE2L3, UBE2M, UBE2N, UBE2O, UBE2Q1, UBE2S, UBE2Z, UBE2K, UBE3C, HUWE1, UBR5, HERC2, UBE4A, STUB1, MDM2, CBL, PIAS1, MGRN1, CUL1, SKP1, BTRC, FBXW11, SKP2, CUL2, CUL3, CUL4A, DDB1, DET1, CDC20, FZR1, ANAPC5, CDC16, ANAPC7
hsa04810	Regulation of actin cytoskeleton	1.65871	4.3e-14	0.005	FGFR1, ITGA5, ITGB1, FGD1, CRKL, PIK3CB, PIK3R2, TIAM1, ARAF, BRAF, MAP2K1, MAPK1, RHOA, RAC1, CDC42, PAK1, PAK4, GIT1, PPP1CC, MYL12B, DIAPH1, PIP5K1C, PIP5K1A, PIP4K2A, PIP4K2B, PIKFYVE, ENAH, WASF2, CYFIP1, BRK1, WASF1, ARPC5L, ARPC2, ACTB, ACTG1, PFN1, PFN2, MSN, CFL1, CFL2, SSH1, SSH2, ACTN4, MYH9, MYH10
hsa04066	HIF-1 signaling pathway	2.03468	4.6e-14	0.00049	IGF1R, ERBB2, MAP2K1, MAPK1, MKNK2, PIK3CB, PIK3R2, AKT2, RPS6, CUL2, EGLN1, CREBBP, EP300, PLCG1, PLCG2, PRKCA, TFRC, SLC2A1, PDK1, PFKP, PFKL, GAPDH, ALDOA, ENO1, PGK1, PFKFB3, LDHA, LDHB
hsa04218	Cellular senescence	2.17311	7.3e-13	2.2e-05	SMAD2, CDK4, CDK6, CCND2, CCND3, E2F1, E2F2, E2F3, E2F4, PIK3CB, PIK3R2, FOXO3, CDK2, HLA-A, HLA-C, AKT2, TSC2, RHEB, MYBL2, RBBP4, FOXM1, MYC, CDKN2A, MDM2, BTRC, FBXW11, HIPK2, PPP1CC, MAP2K1, MAPK1, RAD50, NBN, CHEK1, CDC25A, GATA4, CALM3, CALM1, PPP3R1, ITPR3, SLC25A5, SLC25A6, VDAC1, VDAC2, VDAC3, MCU
hsa03030	DNA replication	2.96724	4.9e-12	0.0082	RPA1, PCNA, LIG1, POLA1, POLD2, POLE, POLE3, MCM2, MCM3, MCM4, MCM7, RFC5, RFC3, RNASEH2A
hsa04919	Thyroid hormone signaling pathway	2.23639	5.6e-12	0.00095	PRKACA, MAP2K1, MAPK1, NCOR1, HDAC1, HDAC3, CREBBP, EP300, MED13L, MED13, MED14, MED24, MED1, GATA4, MYC, ATP2A2, NOTCH2, PLCB3, PLCG1, PLCG2, PRKCA, ATP1A1, ATP1B3, PIK3CB, PIK3R2, AKT2, MDM2, TSC2, RHEB, TBC1D4, SLC2A1, ACTB, ACTG1, PFKP
hsa00190	Oxidative phosphorylation	1.75559	8.2e-12	0.01	NDUFS1, NDUFV3, NDUFA9, NDUFB11, NDUFC1, NDUFC2, SDHA, UQCRFS1, CYC1, UQCRC1, UQCRC2, UQCRH, COX2, COX4I1, COX5A, COX5B, COX6A1, COX6B1, COX7A2, COX7C, ATP6V1A, ATP6V1B2, ATP6V1F, ATP6V0A2, ATP6V0D1, PPA1
hsa04350	TGF-beta signaling pathway	1.38728	9.2e-12	0.035	BMP7, ACVR2B, SMAD5, SMAD2, E2F4, TFDP1, CREBBP, EP300, SP1, MYC, CUL1, SKP1, MAPK1, RHOA, PPP2R1A, PPP2CB
hsa04260	Cardiac muscle contraction	1.80712	6.6e-11	0.017	ATP2A2, TPM3, TPM4, UQCRFS1, CYC1, UQCRC1, UQCRC2, UQCRH, COX2, COX4I1, COX5A, COX5B, COX6A1, COX6B1, COX7A2, COX7C, ATP1A1, ATP1B3
hsa03420	Nucleotide excision repair	1.99045	7.4e-11	0.022	CUL4A, DDB1, RAD23A, GTF2H2, RPA1, POLD2, POLE, POLE3, PCNA, RFC5, RFC3, LIG1

## Sheet: KEGG Diseases
ID	Term Description	Fold Enrichment	Lowest p-val	Highest p-val	Targets
hsa05203	Viral carcinogenesis	2.46581	9.4e-20	2.5e-08	MAPK1, ATF4, ATF6B, DDB1, YWHAZ, YWHAQ, YWHAE, YWHAH, JAK1, STAT5B, CASP3, PIK3CB, PIK3R2, NFKB2, CDK2, VDAC3, HNRNPK, DDX3X, PRKACA, BAX, MDM2, RBPJ, GTF2H2, SND1, CREBBP, EP300, CCND2, CCND3, CDK6, SKP2, MRPS18B, ATP6V0D1, SCRIB, UBR4, JUN, CHD4, HDAC1, HDAC3, PKM, DNAJA3, CDC42, RAC1, RHOA, ACTN4, CDK4, CDKN2A, CHEK1, CDC20, VAC14, RANBP1, PMAIP1, HLA-A, HLA-C
hsa05012	Parkinson disease	2.17115	2.5e-17	0.017	PRKACA, UBA1, UBB, UBE2L3, UBE2G2, UBE2G1, UCHL1, NDUFV3, NDUFA9, NDUFB11, NDUFS1, NDUFC1, NDUFC2, SDHA, UQCRFS1, CYC1, UQCRC1, UQCRC2, UQCRH, COX2, COX4I1, COX5A, COX5B, COX6A1, COX6B1, COX7A2, COX7C, PARK7, VDAC1, VDAC2, VDAC3, SLC25A5, SLC25A6, PPIF, CASP3
hsa05016	Huntington disease	2.32409	1.1e-14	0.0066	CLTC, AP2B1, AP2M1, HTT, CASP3, PLCB3, REST, HDAC1, POLR2B, POLR2C, POLR2D, POLR2E, POLR2F, POLR2L, POLR2J3, DCTN2, DCTN4, CREBBP, EP300, TAF4, SP1, TFAM, NRF1, SOD1, SOD2, BAX, NDUFV3, NDUFA9, NDUFB11, NDUFS1, NDUFC1, NDUFC2, SDHA, UQCRFS1, CYC1, UQCRC1, UQCRC2, UQCRH, COX2, COX4I1, COX5A, COX5B, COX6A1, COX6B1, COX7A2, COX7C, VDAC1, VDAC2, VDAC3, SLC25A5, SLC25A6, PPIF, GPX1
hsa05215	Prostate cancer	1.74855	2.5e-13	1.5e-05	CDK2, E2F1, E2F2, E2F3, FGFR1, ERBB2, IGF1R, PIK3CB, PIK3R2, AKT2, MDM2, ATF4, CREBBP, EP300, TCF7L2, CHUK, ARAF, BRAF, MAP2K1, MAPK1, HSP90AA1, HSP90AB1
hsa05010	Alzheimer disease	1.93228	9.2e-13	0.031	APP, NAE1, APBB1, GAPDH, BACE2, RTN3, NCSTN, APH1A, NDUFV3, NDUFA9, NDUFB11, NDUFS1, NDUFC1, NDUFC2, SDHA, UQCRFS1, CYC1, UQCRC1, UQCRC2, UQCRH, COX2, COX4I1, COX5A, COX5B, COX6A1, COX6B1, COX7A2, COX7C, HSD17B10, CALM3, CALM1, PPP3R1, CASP3, PLCB3, MAPK1, ITPR3, ATP2A2, ATF6, CDK5R1
hsa05212	Pancreatic cancer	2.13641	9.9e-12	0.0096	PIK3CB, PIK3R2, RAC1, AKT2, CHUK, ARAF, BRAF, MAP2K1, MAPK1, RALGDS, CDC42, ERBB2, JAK1, CDKN2A, CDK4, CDK6, E2F1, E2F2, E2F3, BAX, SMAD2
hsa05214	Glioma	2.13641	9.9e-12	0.00097	IGF1R, PLCG1, PLCG2, CALM3, CALM1, PRKCA, ARAF, BRAF, MAP2K1, MAPK1, PIK3CB, PIK3R2, AKT2, CDKN2A, MDM2, CDK4, CDK6, E2F1, E2F2, E2F3, BAX
hsa05220	Chronic myeloid leukemia	2.50988	1.2e-11	0.00055	BCR, ABL1, CRKL, CBL, PIK3CB, PIK3R2, AKT2, CHUK, MDM2, ARAF, BRAF, MAP2K1, MAPK1, MYC, STAT5B, CDKN2A, CDK4, CDK6, E2F1, E2F2, E2F3, BAX, MECOM, CTBP1, HDAC1
hsa05169	Epstein-Barr virus infection	1.84971	1.9e-11	1.2e-05	IRAK1, MAP3K7, CHUK, MAVS, IFNAR1, JAK1, TYK2, BCL2L11, BAX, CASP3, PSMC4, PSMD2, PSMD3, PSMD11, PSMD7, PSMD4, PSMD8, ADRM1, PDIA3, CALR, HLA-A, HLA-C, HDAC1, NCOR2, RBPJ, HES1, MYC, MDM2, PIK3CB, PIK3R2, AKT2, MAP3K14, NFKB2, MAP2K4, RIPK1, JUN, VIM, RAC1, PLCG2, SKP2, CCND2, CCND3, CDK4, CDK6, CDK2, E2F1, E2F2, E2F3
hsa05225	Hepatocellular carcinoma	2.06839	2.4e-11	0.01	IGF1R, PLCG1, PLCG2, PRKCA, ARAF, BRAF, MAP2K1, MAPK1, PIK3CB, PIK3R2, AKT2, MYC, E2F1, E2F2, E2F3, BAX, CDKN2A, CDK4, CDK6, SMAD2, WNT3, FZD3, FZD5, DVL3, DVL2, DVL1, FRAT2, CSNK1A1, TCF7L2, MGST1, GSTO1, ACTB, ACTG1, ACTL6A, SMARCD1, SMARCD2, PHF10, DPF1, ARID1B, ARID1A, SMARCE1, SMARCC1, SMARCC2, SMARCA2, SMARCA4
hsa05166	Human T-cell leukemia virus 1 infection	2.03001	5.4e-12	0.00084	SLC2A1, NRP1, MYC, TRRAP, CCND2, MAP2K1, MAPK1, TLN1, RANBP3, RAN, XPO1, CALR, CANX, PPP3R1, JAK1, STAT5B, HLA-A, HLA-C, VDAC1, SLC25A5, SLC25A6, VDAC2, VDAC3, VAC14, RANBP1, BUB3, ANAPC5, CDC16, ANAPC7, CDC20, ESPL1, CDKN2A, CDK4, CCND3, CDK2, E2F1, E2F2, E2F3, CHEK1, PIK3R2, PIK3CB, AKT2, MAP2K4, JUN, CHUK, MAP3K14, NFKB2, ZFP36, SMAD2, ADCY6, PRKACA, ATF4, ATF6B, CRTC2, CREBBP, EP300, TCF3, BAX
hsa05205	Proteoglycans in cancer	1.67861	1.8e-12	0.0039	ERBB2, BRAF, ARAF, MAP2K1, MAPK1, RAC1, CDC42, ACTB, ACTG1, FLNA, PAK1, TIAM1, RHOA, PIK3CB, PIK3R2, AKT2, PPP1CC, ITPR3, DROSHA, IGF1R, EIF4B, RPS6, CD63, CASP3, ERBB4, MYC, CBL, TIMP3, MDM2, SMAD2, ITGB1, FZD3, FZD5, ITGA5, SDC2, MSN, FGFR1, FRS2, PLCG1, PLCG2, PRKCA, WNT3, SMO, PRKACA
hsa05223	Non-small cell lung cancer	2.31213	7.6e-11	0.0083	CDKN2A, CDK4, CDK6, E2F1, E2F2, E2F3, PIK3CB, PIK3R2, AKT2, FOXO3, ERBB2, ARAF, BRAF, MAP2K1, MAPK1, PLCG1, PLCG2, PRKCA, BAX, STAT5B
hsa05160	Hepatitis C	1.89471	1.3e-10	2.4e-06	LDLR, CD81, OCLN, MAVS, RIPK1, CHUK, EIF2AK1, EIF3E, IFNAR1, JAK1, TYK2, PPP2R1A, PPP2R2A, PPP2CB, PIAS1, BRAF, ARAF, YWHAZ, YWHAQ, YWHAE, YWHAH, MAP2K1, MAPK1, PIK3R2, PIK3CB, AKT2, CDK2, CDK4, CDK6, E2F1, E2F2, E2F3, CASP3, CFLAR, BAX, PSME3, MYC
hsa05167	Kaposi sarcoma-associated herpesvirus infection	1.42539	1.8e-10	0.018	CREBBP, EP300, IFNAR1, JAK1, TYK2, ZFP36, BAX, CASP3, CHUK, CDK4, CDK6, E2F1, E2F2, E2F3, HLA-A, HLA-C, UBB, GABARAP, GNB1, MAP2K1, MAPK1, JUN, PIK3CB, PIK3R2, AKT2, RAC1, MAP2K4, PLCG2, PLCG1, ITPR3, CALM3, CALM1, PPP3R1, MYC

## Sheet: GO all
GO biological process complete	over/under	Fold Enrichment	P-value	FDR
nucleic acid metabolic process	2.65	+	1.27e-68	2.02e-64
symbiotic process	3.99	+	2.39e-67	1.9e-63
cellular nitrogen compound metabolic process	2.22	+	4.97e-67	2.63e-63
nucleobase-containing compound metabolic process	2.42	+	1.58e-66	6.27e-63
RNA metabolic process	3	+	4.54e-66	1.44e-62
cellular metabolic process	1.63	+	1.33e-65	3.52e-62
gene expression	2.66	+	1.28e-64	2.91e-61
mRNA metabolic process	4.44	+	8.54e-64	1.7e-60
viral process	4.09	+	1.75e-63	3.09e-60
heterocycle metabolic process	2.29	+	7.53e-62	1.2e-58
cellular aromatic compound metabolic process	2.27	+	2.79e-61	4.03e-58
nitrogen compound metabolic process	1.64	+	1.06e-58	1.41e-55
organic cyclic compound metabolic process	2.17	+	3.27e-58	4e-55
macromolecule metabolic process	1.7	+	4.49e-58	5.09e-55
organic substance metabolic process	1.57	+	2.17e-56	2.3e-53
cellular component organization or biogenesis	1.73	+	2.33e-56	2.31e-53
metabolic process	1.53	+	3.39e-56	3.17e-53
primary metabolic process	1.59	+	2.92e-55	2.58e-52
cellular component biogenesis	2.29	+	1.59e-54	1.33e-51
ribonucleoprotein complex biogenesis	5.01	+	9.2e-54	7.31e-51
RNA processing	3.55	+	3.15e-53	2.39e-50
translational initiation	9.94	+	2.53e-52	1.83e-49
viral gene expression	9.39	+	3.02e-51	2.09e-48
regulation of macromolecule metabolic process	1.64	+	4.06e-50	2.69e-47
nuclear-transcribed mRNA catabolic process, nonsense-mediated decay	10.81	+	1.32e-49	8.39e-47
regulation of gene expression	1.79	+	1.48e-49	9.06e-47
negative regulation of gene expression	2.43	+	3.64e-48	2.14e-45
viral transcription	10.89	+	4.19e-48	2.38e-45
negative regulation of macromolecule metabolic process	2.12	+	6.39e-48	3.5e-45
cellular macromolecule metabolic process	1.75	+	8.71e-48	4.47e-45
negative regulation of metabolic process	2.06	+	8.51e-48	4.51e-45
regulation of metabolic process	1.58	+	1.21e-47	6.03e-45
translation	5.16	+	2.14e-47	1.03e-44
cellular nitrogen compound biosynthetic process	2.66	+	2.51e-46	1.17e-43
SRP-dependent cotranslational protein targeting to membrane	11.95	+	3.1e-46	1.41e-43
cotranslational protein targeting to membrane	11.51	+	5.57e-46	2.46e-43
peptide biosynthetic process	4.88	+	1.57e-45	6.73e-43
cellular process	1.2	+	1.78e-45	7.45e-43
negative regulation of biological process	1.68	+	2.52e-45	1.03e-42
RNA catabolic process	6.33	+	6.87e-44	2.73e-41
protein targeting to ER	10.47	+	7.4e-44	2.87e-41
mRNA catabolic process	6.77	+	4.25e-43	1.61e-40
establishment of protein localization to endoplasmic reticulum	10.11	+	4.7e-43	1.74e-40
nuclear-transcribed mRNA catabolic process	7.15	+	5.74e-43	2.07e-40
protein localization to endoplasmic reticulum	8.61	+	2.45e-41	8.67e-39
amide biosynthetic process	3.99	+	6.6e-40	2.28e-37
cellular macromolecule biosynthetic process	2.47	+	8.82e-40	2.98e-37
organelle organization	1.88	+	9.75e-40	3.23e-37
peptide metabolic process	3.99	+	2.53e-39	8.22e-37
ribosome biogenesis	5.06	+	4.3e-39	1.37e-36
cellular macromolecule catabolic process	3.1	+	4.66e-39	1.45e-36
cellular component organization	1.61	+	1.8e-38	5.49e-36
organic substance biosynthetic process	2.01	+	3.38e-38	1.01e-35
macromolecule biosynthetic process	2.4	+	4.3e-38	1.26e-35
biosynthetic process	1.99	+	2.07e-37	5.97e-35
nucleobase-containing compound catabolic process	4.54	+	2.13e-36	6.04e-34
cellular biosynthetic process	2.01	+	3.36e-36	9.37e-34
interspecies interaction between organisms	2.19	+	4.31e-36	1.16e-33
regulation of cellular metabolic process	1.55	+	4.27e-36	1.17e-33
protein targeting to membrane	6.76	+	7.44e-36	1.97e-33
intracellular protein transport	2.9	+	9.89e-36	2.58e-33
macromolecule catabolic process	2.82	+	1.41e-35	3.6e-33
intracellular transport	2.44	+	1.93e-35	4.86e-33
regulation of primary metabolic process	1.55	+	2.03e-35	5.04e-33
ncRNA metabolic process	3.83	+	3.04e-35	7.42e-33
regulation of nitrogen compound metabolic process	1.57	+	4.68e-35	1.13e-32
protein-containing complex subunit organization	2.41	+	5.83e-35	1.38e-32
rRNA metabolic process	5.33	+	6.73e-35	1.57e-32
rRNA processing	5.45	+	8.89e-35	2.05e-32
establishment of localization in cell	2.07	+	9.88e-35	2.24e-32
posttranscriptional regulation of gene expression	3.67	+	4.15e-34	9.29e-32
cellular protein metabolic process	1.76	+	1.19e-33	2.62e-31
protein localization to organelle	3.13	+	1.89e-33	4.11e-31
cellular component assembly	2.03	+	8.34e-33	1.79e-30
chromosome organization	2.71	+	1.55e-32	3.29e-30
heterocycle catabolic process	4	+	2.46e-32	5.14e-30
cellular nitrogen compound catabolic process	3.99	+	2.93e-32	6.06e-30
regulation of mRNA metabolic process	4.47	+	3e-32	6.1e-30
aromatic compound catabolic process	3.91	+	4.48e-32	9.02e-30
establishment of protein localization to membrane	4.87	+	6.14e-32	1.22e-29
cellular localization	1.87	+	9.38e-32	1.84e-29
establishment of protein localization to organelle	3.9	+	1.68e-31	3.25e-29
ncRNA processing	3.96	+	3.3e-31	6.32e-29
regulation of nucleobase-containing compound metabolic process	1.7	+	4.69e-31	8.87e-29
protein-containing complex assembly	2.47	+	6.83e-31	1.28e-28
cellular amide metabolic process	2.95	+	1.73e-30	3.2e-28
cellular protein localization	2.24	+	4.7e-30	8.58e-28
cellular macromolecule localization	2.23	+	7.68e-30	1.39e-27
cellular protein-containing complex assembly	2.9	+	9.26e-30	1.65e-27
organic cyclic compound catabolic process	3.64	+	1.04e-29	1.84e-27
establishment of protein localization	2.25	+	2.37e-29	4.14e-27
negative regulation of cellular process	1.59	+	4.9e-29	8.47e-27
negative regulation of cellular metabolic process	1.89	+	7.22e-29	1.23e-26
negative regulation of nitrogen compound metabolic process	1.93	+	1.25e-28	2.11e-26
positive regulation of macromolecule metabolic process	1.72	+	5.23e-28	8.75e-26
protein metabolic process	1.62	+	8.62e-28	1.43e-25
protein transport	2.25	+	1.18e-27	1.94e-25
protein targeting	4.01	+	1.41e-27	2.28e-25
regulation of RNA metabolic process	1.68	+	1.95e-27	3.14e-25
organonitrogen compound metabolic process	1.53	+	2.91e-27	4.63e-25
positive regulation of metabolic process	1.67	+	3.08e-27	4.85e-25
protein localization	1.97	+	5.01e-27	7.8e-25
regulation of cellular macromolecule biosynthetic process	1.66	+	5.2e-27	8.02e-25
peptide transport	2.21	+	6.66e-27	1.02e-24
Unclassified	0.35	-	9.24e-27	1.4e-24
ribonucleoprotein complex subunit organization	5.39	+	1.02e-26	1.51e-24
amide transport	2.18	+	2.18e-26	3.21e-24
organonitrogen compound biosynthetic process	2.27	+	2.69e-26	3.92e-24
ribonucleoprotein complex assembly	5.43	+	3.56e-26	5.14e-24
regulation of biosynthetic process	1.61	+	6.38e-26	9.14e-24
regulation of macromolecule biosynthetic process	1.63	+	8.43e-26	1.2e-23
negative regulation of nucleobase-containing compound metabolic process	2.17	+	1.16e-25	1.64e-23
regulation of cellular biosynthetic process	1.61	+	1.31e-25	1.82e-23
chromatin organization	2.89	+	3.07e-25	4.25e-23
positive regulation of cellular process	1.49	+	4.9e-25	6.71e-23
RNA splicing	3.66	+	4.97e-25	6.75e-23
cellular catabolic process	2.04	+	5.21e-25	7.02e-23
nitrogen compound transport	2.03	+	7.17e-25	9.58e-23
negative regulation of RNA metabolic process	2.2	+	1.03e-24	1.37e-22
macromolecule localization	1.83	+	3.54e-24	4.65e-22
positive regulation of cellular metabolic process	1.69	+	3.73e-24	4.86e-22
mRNA processing	3.31	+	5.86e-24	7.58e-22
positive regulation of biological process	1.44	+	7.31e-24	9.37e-22
cytoplasmic translation	8.94	+	9.76e-24	1.24e-21
positive regulation of nitrogen compound metabolic process	1.7	+	1.89e-23	2.38e-21
organic substance catabolic process	2.02	+	2.59e-23	3.24e-21
RNA splicing, via transesterification reactions	4.04	+	2.85e-23	3.54e-21
RNA splicing, via transesterification reactions with bulged adenosine as nucleophile	4.03	+	5.97e-23	7.29e-21
mRNA splicing, via spliceosome	4.03	+	5.97e-23	7.35e-21
positive regulation of macromolecule biosynthetic process	1.97	+	6.57e-23	7.97e-21
positive regulation of gene expression	1.86	+	6.97e-23	8.39e-21
positive regulation of cellular biosynthetic process	1.94	+	8.91e-23	1.06e-20
regulation of translation	3.61	+	1e-22	1.19e-20
regulation of cellular amide metabolic process	3.37	+	1.7e-22	2e-20
catabolic process	1.9	+	2.65e-22	3.09e-20
protein localization to membrane	3.09	+	2.67e-22	3.1e-20
positive regulation of biosynthetic process	1.92	+	2.88e-22	3.32e-20
negative regulation of macromolecule biosynthetic process	2.08	+	3.1e-22	3.55e-20
negative regulation of cellular macromolecule biosynthetic process	2.09	+	6.78e-22	7.69e-20
negative regulation of biosynthetic process	2.03	+	7.38e-22	8.31e-20
negative regulation of cellular biosynthetic process	2.03	+	1.67e-21	1.86e-19
regulation of cell cycle	2.22	+	4.8e-21	5.33e-19
establishment of localization	1.5	+	1.29e-20	1.41e-18
regulation of catabolic process	2.31	+	1.28e-20	1.42e-18
mitotic cell cycle process	2.68	+	2.41e-20	2.63e-18
mitotic cell cycle	2.57	+	3.4e-20	3.67e-18
biological regulation	1.2	+	8.18e-20	8.79e-18
regulation of biological process	1.21	+	8.5e-20	9.07e-18
transport	1.5	+	1.15e-19	1.22e-17
cellular response to stress	1.93	+	1.43e-19	1.51e-17
organic substance transport	1.8	+	1.6e-19	1.67e-17
positive regulation of nucleobase-containing compound metabolic process	1.87	+	3.77e-19	3.92e-17
regulation of cellular catabolic process	2.37	+	8.29e-19	8.56e-17
regulation of mitotic cell cycle	2.64	+	3.09e-18	3.17e-16
regulation of mRNA processing	4.94	+	9.74e-18	9.92e-16
regulation of transcription, DNA-templated	1.56	+	1.08e-17	1.1e-15
regulation of cell cycle process	2.44	+	1.11e-17	1.12e-15
negative regulation of nucleic acid-templated transcription	2.02	+	1.2e-17	1.2e-15
cell cycle	2.01	+	1.24e-17	1.23e-15
negative regulation of RNA biosynthetic process	2.02	+	1.3e-17	1.29e-15
regulation of protein metabolic process	1.64	+	1.39e-17	1.37e-15
response to organic substance	1.62	+	1.65e-17	1.61e-15
regulation of nucleic acid-templated transcription	1.55	+	1.88e-17	1.82e-15
regulation of RNA biosynthetic process	1.55	+	1.99e-17	1.92e-15
regulation of RNA splicing	4.81	+	2.35e-17	2.25e-15
regulation of mRNA catabolic process	4.15	+	2.48e-17	2.36e-15
positive regulation of RNA metabolic process	1.87	+	3.21e-17	3.04e-15
cell cycle process	2.16	+	3.76e-17	3.54e-15
negative regulation of transcription, DNA-templated	2.02	+	4.6e-17	4.3e-15
protein-DNA complex subunit organization	3.83	+	5.3e-17	4.93e-15
regulation of cellular protein metabolic process	1.64	+	1.56e-16	1.44e-14
localization	1.38	+	2.16e-16	1.98e-14
DNA conformation change	3.38	+	4.17e-16	3.81e-14
regulation of mitotic cell cycle phase transition	2.95	+	4.22e-16	3.84e-14
regulation of cell cycle phase transition	2.84	+	8.77e-16	7.92e-14
regulation of mRNA splicing, via spliceosome	5.31	+	2.02e-15	1.81e-13
nuclear transport	3.46	+	3.12e-15	2.79e-13
regulation of organelle organization	1.93	+	4.43e-15	3.93e-13
cell cycle phase	3.42	+	8.4e-15	7.34e-13
mitotic cell cycle phase	3.42	+	8.4e-15	7.38e-13
biological phase	3.42	+	8.4e-15	7.42e-13
cellular response to organic substance	1.64	+	1.59e-14	1.38e-12
regulation of RNA stability	3.89	+	1.67e-14	1.44e-12
nucleocytoplasmic transport	3.39	+	1.95e-14	1.67e-12
regulation of mRNA stability	3.92	+	4.25e-14	3.63e-12
nucleosome organization	4.3	+	5.24e-14	4.46e-12
regulation of cellular component organization	1.61	+	7.05e-14	5.96e-12
negative regulation of mRNA metabolic process	5.69	+	1.01e-13	8.47e-12
regulation of cellular response to stress	2.24	+	1.02e-13	8.51e-12
G protein-coupled receptor signaling pathway	0.32	-	1.03e-13	8.61e-12
regulation of transcription by RNA polymerase II	1.59	+	1.15e-13	9.49e-12
gene silencing	4.33	+	1.55e-13	1.28e-11
positive regulation of nucleic acid-templated transcription	1.77	+	2.26e-13	1.85e-11
positive regulation of RNA biosynthetic process	1.77	+	2.29e-13	1.87e-11
regulation of programmed cell death	1.78	+	2.64e-13	2.14e-11
regulation of cellular process	1.18	+	2.95e-13	2.38e-11
regulation of apoptotic process	1.78	+	5.84e-13	4.68e-11
ribosome assembly	6.36	+	7.36e-13	5.88e-11
positive regulation of transcription, DNA-templated	1.78	+	8.49e-13	6.74e-11
detection of chemical stimulus involved in sensory perception	0.03	-	8.95e-13	7.08e-11
nuclear export	3.95	+	1.16e-12	9.05e-11
chromatin assembly or disassembly	3.95	+	1.16e-12	9.1e-11
protein export from nucleus	4.12	+	1.2e-12	9.33e-11
detection of chemical stimulus	0.06	-	1.69e-12	1.31e-10
cellular response to chemical stimulus	1.51	+	2.23e-12	1.72e-10
regulation of cell death	1.7	+	3.47e-12	2.67e-10
protein-DNA complex assembly	3.51	+	4.34e-12	3.32e-10
negative regulation of cell cycle process	2.87	+	4.49e-12	3.41e-10
sensory perception of chemical stimulus	0.08	-	5.24e-12	3.96e-10
regulation of alternative mRNA splicing, via spliceosome	5.61	+	8.63e-12	6.5e-10
nucleic acid transport	3.49	+	8.73e-12	6.52e-10
RNA transport	3.49	+	8.73e-12	6.55e-10
negative regulation of RNA splicing	10.49	+	1.07e-11	7.93e-10
establishment of RNA localization	3.45	+	1.17e-11	8.66e-10
detection of chemical stimulus involved in sensory perception of smell	0.03	-	1.42e-11	1.04e-09
DNA packaging	3.53	+	1.68e-11	1.23e-09
regulation of cellular protein localization	2.3	+	1.71e-11	1.25e-09
response to stress	1.42	+	1.86e-11	1.35e-09
regulation of gene silencing	4.52	+	1.98e-11	1.43e-09
ribosomal large subunit biogenesis	5.56	+	2.33e-11	1.67e-09
negative regulation of transcription by RNA polymerase II	1.96	+	2.49e-11	1.78e-09
RNA localization	3.25	+	2.8e-11	2e-09
detection of stimulus involved in sensory perception	0.11	-	3.08e-11	2.19e-09
regulation of gene expression, epigenetic	3.64	+	3.49e-11	2.46e-09
sensory perception of smell	0.06	-	3.63e-11	2.55e-09
heterocycle biosynthetic process	1.88	+	3.82e-11	2.68e-09
proteasome-mediated ubiquitin-dependent protein catabolic process	2.78	+	4.05e-11	2.82e-09
nucleobase-containing compound transport	3.01	+	4.79e-11	3.32e-09
regulation of biological quality	1.38	+	6.7e-11	4.63e-09
regulation of gene silencing by RNA	4.86	+	7.09e-11	4.86e-09
regulation of posttranscriptional gene silencing	4.86	+	7.09e-11	4.88e-09
nucleobase-containing compound biosynthetic process	1.89	+	7.25e-11	4.94e-09
sensory perception	0.3	-	9.69e-11	6.58e-09
positive regulation of transcription by RNA polymerase II	1.8	+	1.06e-10	7.17e-09
RNA export from nucleus	3.97	+	1.12e-10	7.52e-09
cellular response to DNA damage stimulus	2.03	+	1.23e-10	8.25e-09
regulation of cellular localization	1.87	+	1.36e-10	9.11e-09
positive regulation of cell cycle	2.55	+	1.4e-10	9.31e-09
regulation of cell cycle G2/M phase transition	3.19	+	1.87e-10	1.23e-08
negative regulation of translation	3.89	+	1.87e-10	1.24e-08
positive regulation of molecular function	1.61	+	2e-10	1.31e-08
aromatic compound biosynthetic process	1.83	+	2.26e-10	1.48e-08
regulation of intracellular transport	2.58	+	2.46e-10	1.6e-08
positive regulation of cellular amide metabolic process	3.51	+	2.62e-10	1.7e-08
protein modification by small protein conjugation	1.98	+	3.06e-10	1.98e-08
ribonucleoprotein complex export from nucleus	3.99	+	3.35e-10	2.15e-08
proteasomal protein catabolic process	2.61	+	3.72e-10	2.38e-08
ribonucleoprotein complex localization	3.96	+	3.98e-10	2.54e-08
positive regulation of protein metabolic process	1.63	+	4.04e-10	2.57e-08
modulation of process of other organism involved in symbiotic interaction	4.18	+	4.07e-10	2.57e-08
post-transcriptional gene silencing by RNA	6.01	+	4.12e-10	2.6e-08
ribosomal small subunit biogenesis	5.17	+	4.43e-10	2.78e-08
viral life cycle	3.09	+	4.62e-10	2.89e-08
negative regulation of mRNA splicing, via spliceosome	10.37	+	5.2e-10	3.24e-08
regulation of DNA metabolic process	2.51	+	5.42e-10	3.36e-08
negative regulation of mRNA processing	8.38	+	5.54e-10	3.43e-08
negative regulation of cellular protein metabolic process	1.83	+	5.6e-10	3.45e-08
negative regulation of cell death	1.85	+	5.78e-10	3.55e-08
regulation of gene silencing by miRNA	4.69	+	5.95e-10	3.64e-08
chromatin assembly	3.68	+	6.94e-10	4.22e-08
transcription, DNA-templated	2.18	+	6.97e-10	4.23e-08
regulation of nucleocytoplasmic transport	4.08	+	7.03e-10	4.25e-08
posttranscriptional gene silencing	5.81	+	7.08e-10	4.26e-08
nucleic acid-templated transcription	2.17	+	7.36e-10	4.42e-08
positive regulation of translation	3.75	+	7.44e-10	4.44e-08
protein modification by small protein conjugation or removal	1.83	+	7.54e-10	4.49e-08
negative regulation of cellular component organization	2.02	+	7.77e-10	4.61e-08
regulation of protein localization	1.85	+	8.28e-10	4.89e-08
positive regulation of organelle organization	2.09	+	8.8e-10	5.18e-08
mitotic M phase	3.4	+	9.44e-10	5.51e-08
M phase	3.4	+	9.44e-10	5.54e-08
negative regulation of cellular amide metabolic process	3.53	+	1.01e-09	5.84e-08
gene silencing by RNA	4.73	+	1.01e-09	5.85e-08
regulation of chromosome organization	2.52	+	1.01e-09	5.86e-08
positive regulation of cellular protein metabolic process	1.63	+	1.08e-09	6.23e-08
negative regulation of protein metabolic process	1.78	+	1.19e-09	6.82e-08
negative regulation of programmed cell death	1.87	+	1.23e-09	7.05e-08
chromatin remodeling	3.29	+	1.27e-09	7.23e-08
negative regulation of cell cycle	2.16	+	1.28e-09	7.24e-08
organic cyclic compound biosynthetic process	1.74	+	1.34e-09	7.59e-08
regulation of G2/M transition of mitotic cell cycle	3.16	+	1.43e-09	8.06e-08
Wnt signaling pathway	2.54	+	1.47e-09	8.21e-08
cell-cell signaling by wnt	2.54	+	1.47e-09	8.24e-08
protein polyubiquitination	2.61	+	1.52e-09	8.45e-08
regulation of molecular function	1.42	+	1.68e-09	9.33e-08
RNA biosynthetic process	2.13	+	1.8e-09	9.97e-08
mitotic cell cycle phase transition	2.73	+	1.86e-09	1.02e-07
negative regulation of apoptotic process	1.87	+	1.9e-09	1.04e-07
ubiquitin-dependent protein catabolic process	2.19	+	1.95e-09	1.07e-07
nucleosome assembly	3.98	+	2.07e-09	1.13e-07
positive regulation of intracellular transport	2.95	+	2.38e-09	1.29e-07
interaction with host	3.33	+	2.49e-09	1.35e-07
phosphorylation	1.7	+	2.51e-09	1.36e-07
modification-dependent protein catabolic process	2.16	+	2.6e-09	1.4e-07
gene silencing by miRNA	6.34	+	2.74e-09	1.47e-07
regulation of response to stress	1.61	+	2.8e-09	1.5e-07
regulation of establishment of protein localization	2	+	3.55e-09	1.89e-07
cell cycle phase transition	2.65	+	3.79e-09	2.01e-07
mRNA transport	3.4	+	4.23e-09	2.24e-07
macromolecule modification	1.38	+	5.96e-09	3.15e-07
modification-dependent macromolecule catabolic process	2.12	+	6.01e-09	3.16e-07
negative regulation of cell cycle phase transition	2.85	+	6.02e-09	3.16e-07
positive regulation of viral process	4	+	6.2e-09	3.24e-07
protein localization to nucleus	3.26	+	6.51e-09	3.39e-07
regulation of intracellular signal transduction	1.56	+	6.57e-09	3.41e-07
protein modification process	1.39	+	7.16e-09	3.7e-07
cellular protein modification process	1.39	+	7.16e-09	3.71e-07
modulation of process of other organism	3.64	+	7.35e-09	3.78e-07
regulation of intracellular protein transport	2.69	+	7.44e-09	3.82e-07
regulation of binding	2.4	+	9.13e-09	4.67e-07
regulation of DNA-templated transcription in response to stress	3.79	+	9.92e-09	5.05e-07
response to endogenous stimulus	1.64	+	1.04e-08	5.3e-07
response to chemical	1.32	+	1.07e-08	5.4e-07
mitotic anaphase	3.32	+	1.12e-08	5.6e-07
anaphase	3.32	+	1.12e-08	5.61e-07
negative regulation of signal transduction	1.67	+	1.11e-08	5.62e-07
cytoskeleton organization	1.7	+	1.15e-08	5.72e-07
regulation of protein stability	2.57	+	1.2e-08	5.96e-07
regulation of transcription from RNA polymerase II promoter in response to stress	3.86	+	1.23e-08	6.13e-07
positive regulation of cellular component organization	1.69	+	1.31e-08	6.5e-07
regulation of cellular protein catabolic process	2.68	+	1.68e-08	8.29e-07
positive regulation of cellular protein localization	2.43	+	1.69e-08	8.32e-07
spindle organization	2.82	+	1.72e-08	8.41e-07
protein catabolic process	1.95	+	1.84e-08	8.99e-07
negative regulation of mitotic cell cycle phase transition	2.86	+	1.85e-08	9e-07
regulation of signal transduction	1.38	+	1.92e-08	9.34e-07
negative regulation of mitotic cell cycle	2.5	+	2.23e-08	1.08e-06
regulation of protein catabolic process	2.28	+	2.25e-08	1.09e-06
positive regulation of cellular catabolic process	2.3	+	2.42e-08	1.16e-06
protein ubiquitination	1.91	+	2.42e-08	1.16e-06
regulation of developmental process	1.42	+	2.44e-08	1.17e-06
regulation of intrinsic apoptotic signaling pathway	3.2	+	2.52e-08	1.2e-06
regulation of protein transport	1.96	+	2.73e-08	1.3e-06
mRNA-containing ribonucleoprotein complex export from nucleus	3.79	+	2.99e-08	1.41e-06
mRNA export from nucleus	3.79	+	2.99e-08	1.42e-06
negative regulation of cell communication	1.62	+	3.01e-08	1.42e-06
cellular protein catabolic process	1.98	+	3.09e-08	1.45e-06
regulation of protein localization to nucleus	3.47	+	3.17e-08	1.49e-06
DNA metabolic process	1.88	+	3.4e-08	1.59e-06
transcription by RNA polymerase II	2.24	+	3.47e-08	1.62e-06
positive regulation of mRNA metabolic process	4.31	+	3.82e-08	1.78e-06
negative regulation of cellular catabolic process	2.63	+	3.95e-08	1.83e-06
protein-containing complex localization	2.63	+	3.95e-08	1.83e-06
regulation of apoptotic signaling pathway	2.26	+	4.02e-08	1.85e-06
negative regulation of signaling	1.61	+	4.14e-08	1.9e-06
non-canonical Wnt signaling pathway	3.42	+	4.25e-08	1.95e-06
regulation of transferase activity	1.73	+	4.62e-08	2.11e-06
regulation of catalytic activity	1.44	+	4.9e-08	2.23e-06
regulation of symbiotic process	2.74	+	5.06e-08	2.3e-06
regulation of signaling	1.34	+	5.77e-08	2.61e-06
ribosomal small subunit assembly	9.23	+	6.07e-08	2.74e-06
regulation of cell communication	1.34	+	6.2e-08	2.79e-06
adaptive immune response	0.27	-	6.24e-08	2.8e-06
anaphase-promoting complex-dependent catabolic process	4.16	+	6.72e-08	3.01e-06
response to stimulus	1.18	+	6.99e-08	3.11e-06
regulation of translational fidelity	8.03	+	6.98e-08	3.12e-06
membrane organization	1.76	+	7.49e-08	3.33e-06
proteolysis involved in cellular protein catabolic process	1.98	+	8.12e-08	3.59e-06
regulation of peptide transport	1.89	+	8.65e-08	3.82e-06
phosphate-containing compound metabolic process	1.46	+	9.42e-08	4.15e-06
positive regulation of catabolic process	2.12	+	9.97e-08	4.38e-06
covalent chromatin modification	2.27	+	1.1e-07	4.82e-06
developmental process	1.24	+	1.13e-07	4.92e-06
RNA stabilization	5.06	+	1.28e-07	5.56e-06
apoptotic process	1.75	+	1.42e-07	6.18e-06
nucleus organization	3.14	+	1.46e-07	6.32e-06
positive regulation of intracellular protein transport	2.88	+	1.55e-07	6.68e-06
regulation of viral process	2.73	+	1.61e-07	6.93e-06
negative regulation of gene expression, epigenetic	4.26	+	1.66e-07	7.15e-06
positive regulation of protein localization to nucleus	4.08	+	1.67e-07	7.17e-06
histone modification	2.25	+	1.7e-07	7.28e-06
microtubule cytoskeleton organization involved in mitosis	2.87	+	1.73e-07	7.39e-06
mitotic prometaphase	2.98	+	1.74e-07	7.39e-06
negative regulation of organelle organization	2.19	+	1.83e-07	7.74e-06
positive regulation of establishment of protein localization	2.19	+	2e-07	8.45e-06
regulation of response to stimulus	1.29	+	2.1e-07	8.84e-06
mitotic nuclear division	3.08	+	2.14e-07	9e-06
positive regulation of cell cycle process	2.43	+	2.16e-07	9.04e-06
interleukin-12-mediated signaling pathway	5.51	+	2.17e-07	9.07e-06
response to oxygen-containing compound	1.53	+	2.24e-07	9.34e-06
phosphorus metabolic process	1.44	+	2.27e-07	9.43e-06
DNA repair	2.03	+	2.36e-07	9.8e-06
interphase	4.15	+	2.42e-07	9.98e-06
mitotic interphase	4.15	+	2.42e-07	1e-05
embryo development	1.68	+	2.49e-07	1.03e-05
protein-DNA complex disassembly	8.94	+	2.53e-07	1.04e-05
mitotic spindle organization	2.98	+	2.63e-07	1.08e-05
positive regulation of mitotic cell cycle	3.04	+	2.75e-07	1.12e-05
regulation of proteolysis involved in cellular protein catabolic process	2.64	+	2.88e-07	1.17e-05
regulation of cell cycle G1/S phase transition	2.9	+	3.14e-07	1.28e-05
intracellular transport of virus	4.97	+	3.38e-07	1.37e-05
cell activation	1.66	+	3.38e-07	1.37e-05
cellular response to interleukin-12	5.28	+	3.55e-07	1.43e-05
response to organonitrogen compound	1.69	+	3.65e-07	1.47e-05
cytoplasmic translational initiation	6.73	+	3.73e-07	1.5e-05
positive regulation of binding	2.86	+	3.95e-07	1.58e-05
regulation of ubiquitin protein ligase activity	7.45	+	3.95e-07	1.58e-05
chromatin organization involved in regulation of transcription	3.85	+	4e-07	1.59e-05
regulation of protein ubiquitination	2.7	+	4.09e-07	1.62e-05
organelle assembly	1.79	+	4.2e-07	1.66e-05
mRNA stabilization	5.17	+	4.5e-07	1.77e-05
response to interleukin-12	5.17	+	4.5e-07	1.78e-05
positive regulation of nucleocytoplasmic transport	4.32	+	4.96e-07	1.95e-05
cellular response to cytokine stimulus	1.67	+	5.24e-07	2.06e-05
nuclear envelope organization	3.9	+	5.86e-07	2.29e-05
regulation of G1/S transition of mitotic cell cycle	2.98	+	5.99e-07	2.34e-05
cell division	2.01	+	6.13e-07	2.39e-05
regulation of protein modification by small protein conjugation or removal	2.54	+	6.62e-07	2.57e-05
negative regulation of catabolic process	2.28	+	6.96e-07	2.7e-05
neutrophil degranulation	2.01	+	7.03e-07	2.72e-05
response to nitrogen compound	1.64	+	7.08e-07	2.73e-05
cell surface receptor signaling pathway involved in cell-cell signaling	2.11	+	7.31e-07	2.81e-05
leukocyte degranulation	1.98	+	7.62e-07	2.92e-05
positive regulation of signal transduction	1.49	+	7.91e-07	3.03e-05
regulation of hemopoiesis	2.02	+	8.39e-07	3.21e-05
positive regulation of apoptotic process	1.84	+	8.89e-07	3.39e-05
regulation of hematopoietic progenitor cell differentiation	3.77	+	9.68e-07	3.68e-05
regulation of stem cell differentiation	3.28	+	1e-06	3.81e-05
peptidyl-lysine modification	2.26	+	1.08e-06	4.1e-05
leukocyte activation	1.68	+	1.09e-06	4.13e-05
protein stabilization	2.73	+	1.1e-06	4.14e-05
regulation of protein modification process	1.45	+	1.12e-06	4.23e-05
negative regulation of response to stimulus	1.46	+	1.13e-06	4.23e-05
neutrophil activation involved in immune response	1.99	+	1.13e-06	4.23e-05
rhythmic process	2.37	+	1.14e-06	4.24e-05
cellular response to decreased oxygen levels	2.64	+	1.14e-06	4.25e-05
regulation of multicellular organismal development	1.42	+	1.18e-06	4.37e-05
mitotic sister chromatid segregation	3.33	+	1.32e-06	4.85e-05
import into nucleus	3.23	+	1.32e-06	4.85e-05
regulation of establishment of planar polarity	3.33	+	1.32e-06	4.86e-05
regulation of DNA biosynthetic process	3.33	+	1.32e-06	4.88e-05
regulation of ubiquitin-dependent protein catabolic process	2.85	+	1.36e-06	4.99e-05
regulation of substrate adhesion-dependent cell spreading	4.69	+	1.37e-06	5.03e-05
positive regulation of response to biotic stimulus	2.42	+	1.38e-06	5.03e-05
response to hormone	1.72	+	1.4e-06	5.1e-05
Wnt signaling pathway, planar cell polarity pathway	3.53	+	1.43e-06	5.2e-05
neutrophil mediated immunity	1.97	+	1.44e-06	5.23e-05
positive regulation of programmed cell death	1.83	+	1.45e-06	5.25e-05
myeloid leukocyte mediated immunity	1.94	+	1.47e-06	5.31e-05
transport of virus	4.4	+	1.47e-06	5.32e-05
negative regulation of RNA catabolic process	4.16	+	1.51e-06	5.43e-05
stress granule assembly	8.2	+	1.53e-06	5.5e-05
regulation of anatomical structure morphogenesis	1.61	+	1.56e-06	5.59e-05
granulocyte activation	1.97	+	1.58e-06	5.66e-05
cell death	1.61	+	1.6e-06	5.7e-05
negative regulation of chromosome organization	3.02	+	1.62e-06	5.76e-05
positive regulation of catalytic activity	1.51	+	1.68e-06	5.97e-05
amino acid activation	4.61	+	1.69e-06	5.98e-05
modulation by symbiont of host process	4.61	+	1.69e-06	5.99e-05
positive regulation of protein transport	2.09	+	1.71e-06	6.04e-05
chromatin organization involved in negative regulation of transcription	3.92	+	1.77e-06	6.23e-05
cellular response to stimulus	1.19	+	1.9e-06	6.68e-05
positive regulation of DNA biosynthetic process	4.05	+	2.17e-06	7.57e-05
multi-organism transport	4.26	+	2.17e-06	7.58e-05
multi-organism localization	4.26	+	2.17e-06	7.6e-05
neutrophil activation	1.96	+	2.19e-06	7.6e-05
regulation of cell differentiation	1.44	+	2.27e-06	7.87e-05
vesicle-mediated transport	1.43	+	2.29e-06	7.94e-05
sister chromatid segregation	2.96	+	2.33e-06	8.05e-05
positive regulation of cell death	1.77	+	2.41e-06	8.31e-05
cellular response to endogenous stimulus	1.58	+	2.45e-06	8.44e-05
myeloid cell activation involved in immune response	1.92	+	2.46e-06	8.46e-05
response to cytokine	1.59	+	2.5e-06	8.57e-05
system development	1.25	+	2.53e-06	8.63e-05
embryo development ending in birth or egg hatching	1.79	+	2.59e-06	8.84e-05
peptidyl-amino acid modification	1.67	+	2.61e-06	8.88e-05
programmed cell death	1.61	+	2.67e-06	9.08e-05
brain development	1.73	+	2.83e-06	9.61e-05
chordate embryonic development	1.8	+	2.86e-06	9.66e-05
negative regulation of protein modification process	1.83	+	2.89e-06	9.75e-05
multicellular organism development	1.23	+	3.01e-06	0.000102
negative regulation of mRNA catabolic process	4.37	+	3.1e-06	0.000104
miRNA metabolic process	7.45	+	3.12e-06	0.000105
activation of innate immune response	2.88	+	3.73e-06	0.000125
head development	1.69	+	3.79e-06	0.000126
regulation of NIK/NF-kappaB signaling	3.19	+	3.92e-06	0.00013
myeloid leukocyte activation	1.84	+	3.92e-06	0.00013
cell activation involved in immune response	1.8	+	3.91e-06	0.00013
regulated exocytosis	1.76	+	3.89e-06	0.00013
protein phosphorylation	1.63	+	4.28e-06	0.000141
viral translation	8.28	+	4.31e-06	0.000142
nucleosome disassembly	8.28	+	4.31e-06	0.000142
chromatin disassembly	8.28	+	4.31e-06	0.000142
regulation of hematopoietic stem cell differentiation	3.83	+	4.33e-06	0.000142
regulation of generation of precursor metabolites and energy	2.73	+	4.43e-06	0.000145
nervous system process	0.56	-	4.47e-06	0.000146
axo-dendritic transport	4	+	4.51e-06	0.000147
intracellular receptor signaling pathway	2.58	+	4.89e-06	0.000159
regulation of signal transduction by p53 class mediator	2.63	+	4.97e-06	0.000161
G2/M transition of mitotic cell cycle	2.9	+	5.02e-06	0.000162
DNA geometric change	3.14	+	5.1e-06	0.000165
production of miRNAs involved in gene silencing by miRNA	6.17	+	5.21e-06	0.000168
regulation of proteasomal protein catabolic process	2.56	+	5.31e-06	0.00017
negative regulation of intracellular signal transduction	1.88	+	5.29e-06	0.00017
tRNA aminoacylation	4.42	+	5.35e-06	0.000171
positive regulation of chromosome organization	2.56	+	5.31e-06	0.000171
positive regulation of viral transcription	5.09	+	5.38e-06	0.000172
positive regulation of transferase activity	1.75	+	5.5e-06	0.000175
regulation of small molecule metabolic process	1.95	+	5.56e-06	0.000177
detection of stimulus	0.4	-	5.63e-06	0.000179
cellular response to hypoxia	2.55	+	5.78e-06	0.000183
cellular response to oxygen levels	2.44	+	5.96e-06	0.000188
nervous system development	1.36	+	6e-06	0.000189
cell cycle G2/M phase transition	2.85	+	6.32e-06	0.000199
regulation of ATP metabolic process	3	+	6.33e-06	0.000199
regulation of animal organ morphogenesis	2.29	+	6.42e-06	0.000201
regulation of ubiquitin-protein transferase activity	4.34	+	6.5e-06	0.000203
regulation of multicellular organismal process	1.3	+	6.59e-06	0.000206
positive regulation of cell morphogenesis involved in differentiation	2.72	+	6.68e-06	0.000208
ribosomal large subunit assembly	5.96	+	6.88e-06	0.000214
positive regulation of response to stimulus	1.36	+	7.05e-06	0.000219
antigen processing and presentation of exogenous antigen	2.56	+	7.32e-06	0.000227
positive regulation of cell cycle phase transition	3.25	+	7.82e-06	0.000242
regulation of transcription from RNA polymerase II promoter in response to hypoxia	3.63	+	8.28e-06	0.000255
antigen processing and presentation of exogenous peptide antigen	2.6	+	8.62e-06	0.000266
positive regulation of protein modification by small protein conjugation or removal	2.79	+	8.85e-06	0.000272
gland development	1.98	+	8.87e-06	0.000272
enzyme linked receptor protein signaling pathway	1.71	+	9e-06	0.000276
spliceosomal complex assembly	4.18	+	9.51e-06	0.00029
regulation of megakaryocyte differentiation	4.18	+	9.51e-06	0.000291
regulation of cellular response to heat	3.58	+	9.67e-06	0.000294
exocytosis	1.67	+	9.93e-06	0.000302
multi-organism process	1.56	+	1.02e-05	0.000308
leukocyte activation involved in immune response	1.77	+	1.1e-05	0.000333
protein sumoylation	3.9	+	1.11e-05	0.000336
immune system process	1.32	+	1.12e-05	0.000338
NIK/NF-kappaB signaling	3.54	+	1.13e-05	0.000339
regulation of phosphate metabolic process	1.41	+	1.13e-05	0.000339
NADH metabolic process	5.1	+	1.14e-05	0.000342
mRNA splice site selection	5.59	+	1.17e-05	0.000349
negative regulation of cell cycle G2/M phase transition	3.15	+	1.17e-05	0.000349
animal organ development	1.29	+	1.17e-05	0.00035
interleukin-1-mediated signaling pathway	3.26	+	1.18e-05	0.000351
formation of cytoplasmic translation initiation complex	8.38	+	1.22e-05	0.000362
positive regulation of signaling	1.4	+	1.31e-05	0.000388
positive regulation of NIK/NF-kappaB signaling	3.5	+	1.31e-05	0.000388
regulation of viral transcription	3.84	+	1.32e-05	0.000389
cellular response to topologically incorrect protein	2.72	+	1.36e-05	0.000403
regulation of phosphorus metabolic process	1.41	+	1.38e-05	0.000408
positive regulation of substrate adhesion-dependent cell spreading	4.97	+	1.43e-05	0.000421
canonical glycolysis	6.07	+	1.45e-05	0.000423
glucose catabolic process to pyruvate	6.07	+	1.45e-05	0.000424
NADH regeneration	6.07	+	1.45e-05	0.000425
dsRNA processing	5.42	+	1.5e-05	0.000437
production of small RNA involved in gene silencing by RNA	5.42	+	1.5e-05	0.000438
DNA duplex unwinding	3.09	+	1.51e-05	0.000438
positive regulation of cell communication	1.4	+	1.56e-05	0.00045
regulation of protein import	3.78	+	1.56e-05	0.00045
mRNA 3'-end processing	3.31	+	1.55e-05	0.00045
positive regulation of protein import	4.54	+	1.59e-05	0.00046
regulation of chromatin organization	2.38	+	1.6e-05	0.000461
peptidyl-threonine phosphorylation	3.58	+	1.69e-05	0.000485
positive regulation of DNA metabolic process	2.42	+	1.71e-05	0.00049
positive regulation of mitotic cell cycle phase transition	3.41	+	1.76e-05	0.000504
regulation of response to oxidative stress	3.28	+	1.78e-05	0.000509
glycolytic process through fructose-6-phosphate	5.86	+	1.9e-05	0.00054
response to abiotic stimulus	1.52	+	1.89e-05	0.00054
glycolytic process through glucose-6-phosphate	5.86	+	1.9e-05	0.000541
aggrephagy	5.86	+	1.9e-05	0.000542
protein import into nucleus	3.13	+	2.01e-05	0.000569
microtubule-based process	1.64	+	2.05e-05	0.000579
negative regulation of phosphorus metabolic process	1.77	+	2.17e-05	0.000612
positive regulation of nuclear-transcribed mRNA poly(A) tail shortening	9.17	+	2.33e-05	0.000656
maturation of LSU-rRNA	5.65	+	2.48e-05	0.000696
negative regulation of cell cycle G1/S phase transition	2.98	+	2.48e-05	0.000697
aminoacyl-tRNA metabolism involved in translational fidelity	7.45	+	2.49e-05	0.000699
protein-containing complex disassembly	2.31	+	2.59e-05	0.000724
cardiac chamber development	2.51	+	2.66e-05	0.000743
cellular response to unfolded protein	2.79	+	2.73e-05	0.000762
cardiac septum development	2.95	+	2.8e-05	0.000779
organelle fission	2.05	+	2.9e-05	0.000806
protein folding	2.28	+	3e-05	0.000833
ATP-dependent chromatin remodeling	3.4	+	3.06e-05	0.000848
protein monoubiquitination	3.73	+	3.21e-05	0.000886
system process	0.67	-	3.22e-05	0.000888
anatomical structure development	1.2	+	3.24e-05	0.000892
positive regulation of protein import into nucleus	4.51	+	3.37e-05	0.000928
actin cytoskeleton organization	1.79	+	3.39e-05	0.000929
cellular component disassembly	1.92	+	3.41e-05	0.000934
tRNA aminoacylation for protein translation	4.17	+	3.47e-05	0.00095
response to peptide hormone	1.91	+	3.51e-05	0.000959
mitotic S phase	3.67	+	3.76e-05	0.00102
S phase	3.67	+	3.76e-05	0.00102
tRNA transport	4.83	+	3.81e-05	0.00103
signal transduction in response to DNA damage	2.98	+	3.76e-05	0.00103
regulation of transmembrane receptor protein serine/threonine kinase signaling pathway	2.2	+	3.86e-05	0.00105
antigen processing and presentation of peptide antigen	2.38	+	3.97e-05	0.00107
valyl-tRNA aminoacylation	14.9	+	4.06e-05	0.0011
glucose catabolic process	5.29	+	4.08e-05	0.0011
regulation of Wnt signaling pathway	1.95	+	4.12e-05	0.0011
negative regulation of phosphorylation	1.85	+	4.09e-05	0.0011
positive regulation of mRNA catabolic process	4.09	+	4.17e-05	0.00111
positive regulation of protein ubiquitination	2.79	+	4.13e-05	0.00111
mitotic nuclear envelope reassembly	4.09	+	4.17e-05	0.00112
regulation of proteasomal ubiquitin-dependent protein catabolic process	2.71	+	4.22e-05	0.00112
positive regulation of Wnt signaling pathway	2.44	+	4.29e-05	0.00114
negative regulation of phosphate metabolic process	1.75	+	4.3e-05	0.00114
histone lysine methylation	3.42	+	4.61e-05	0.00122
regulation of phosphorylation	1.41	+	4.7e-05	0.00124
histone H3-K4 trimethylation	6.71	+	4.75e-05	0.00125
ncRNA export from nucleus	4.71	+	4.73e-05	0.00125
positive regulation of innate immune response	2.32	+	4.71e-05	0.00125
negative regulation of G1/S transition of mitotic cell cycle	2.93	+	4.78e-05	0.00126
regulation of chromosome segregation	2.93	+	4.78e-05	0.00126
response to endoplasmic reticulum stress	2.15	+	4.94e-05	0.0013
regulation of nuclear-transcribed mRNA poly(A) tail shortening	7.95	+	5.01e-05	0.00131
cell cycle checkpoint	2.33	+	5.16e-05	0.00135
positive regulation of cellular protein catabolic process	2.58	+	5.25e-05	0.00137
cell surface receptor signaling pathway	1.31	+	5.39e-05	0.0014
response to organic cyclic compound	1.57	+	5.38e-05	0.0014
response to topologically incorrect protein	2.38	+	5.52e-05	0.00143
microtubule cytoskeleton organization	1.74	+	5.54e-05	0.00144
positive regulation of intrinsic apoptotic signaling pathway	3.73	+	5.61e-05	0.00145
positive regulation of gene expression, epigenetic	3.73	+	5.61e-05	0.00145
protein modification by small protein removal	2.06	+	5.7e-05	0.00147
stem cell population maintenance	2.66	+	5.96e-05	0.00153
negative regulation of G2/M transition of mitotic cell cycle	3.08	+	5.97e-05	0.00153
substantia nigra development	4.21	+	6.06e-05	0.00156
peptidyl-threonine modification	3.19	+	6.13e-05	0.00157
negative regulation of DNA metabolic process	2.64	+	6.24e-05	0.0016
cellular response to arsenic-containing substance	6.39	+	6.41e-05	0.00164
RNA 3'-end processing	2.62	+	6.56e-05	0.00167
maintenance of cell number	2.62	+	6.56e-05	0.00167
modulation by host of symbiont process	3.66	+	6.59e-05	0.00168
regulation of cell cycle arrest	2.85	+	6.77e-05	0.00172
positive regulation of DNA-templated transcription, elongation	5.52	+	6.81e-05	0.00173
regulation of transforming growth factor beta receptor signaling pathway	2.76	+	6.98e-05	0.00177
ATP metabolic process	2.29	+	7.08e-05	0.00178
nuclear envelope reassembly	3.86	+	7.06e-05	0.00178
G1/S transition of mitotic cell cycle	2.68	+	7.07e-05	0.00178
histone ubiquitination	4.47	+	7.16e-05	0.0018
actin filament-based process	1.69	+	7.19e-05	0.0018
regulation of endocytosis	2.28	+	7.36e-05	0.00184
regulation of transport	1.37	+	7.46e-05	0.00187
response to peptide	1.78	+	7.57e-05	0.00189
regulation of neuron death	1.98	+	7.6e-05	0.0019
regulation of morphogenesis of an epithelium	2.37	+	7.69e-05	0.00192
nuclear division	2.06	+	7.81e-05	0.00194
tRNA export from nucleus	4.82	+	8.13e-05	0.00201
antigen processing and presentation	2.21	+	8.07e-05	0.00201
cytoskeleton-dependent intracellular transport	2.3	+	8.16e-05	0.00202
tRNA-containing ribonucleoprotein complex export from nucleus	4.82	+	8.13e-05	0.00202
organonitrogen compound catabolic process	1.5	+	8.22e-05	0.00203
monosaccharide biosynthetic process	3.79	+	8.35e-05	0.00206
signal transduction by p53 class mediator	2.71	+	8.65e-05	0.00213
regulation of cellular response to transforming growth factor beta stimulus	2.71	+	8.65e-05	0.00213
central nervous system development	1.51	+	8.82e-05	0.00216
mitotic cell cycle checkpoint	2.47	+	8.88e-05	0.00217
immune effector process	1.49	+	8.9e-05	0.00218
regulation of protein import into nucleus	3.55	+	9e-05	0.0022
reproductive process	1.42	+	9.19e-05	0.00224
pyruvate metabolic process	3.36	+	9.29e-05	0.00226
regulation of protein binding	2.23	+	9.33e-05	0.00227
reproduction	1.41	+	9.44e-05	0.00229
histone methylation	2.95	+	9.78e-05	0.00237
regulation of RNA binding	8.69	+	9.85e-05	0.00238
viral latency	8.69	+	9.85e-05	0.00238
positive regulation of canonical Wnt signaling pathway	2.5	+	0.000105	0.00253
glycolytic process	4.26	+	0.000106	0.00254
cellular response to organic cyclic compound	1.75	+	0.000106	0.00254
Golgi vesicle transport	1.86	+	0.00011	0.00265
response to decreased oxygen levels	1.9	+	0.000112	0.00269
intracellular signal transduction	1.38	+	0.000112	0.00269
regulation of innate immune response	2.01	+	0.000114	0.00272
secretion by cell	1.51	+	0.000114	0.00272
interaction with symbiont	3.01	+	0.000116	0.00277
RNA secondary structure unwinding	11.18	+	0.000118	0.00281
histone H3-K4 monomethylation	11.18	+	0.000118	0.00282
regulation of telomere maintenance	3.13	+	0.000121	0.00287
signal transduction involved in DNA damage checkpoint	3.27	+	0.000123	0.00291
signal transduction involved in DNA integrity checkpoint	3.27	+	0.000123	0.00291
response to unfolded protein	2.42	+	0.000127	0.003
ATP generation from ADP	4.16	+	0.000128	0.00301
regulation of localization	1.28	+	0.000129	0.00303
midbrain development	2.98	+	0.000132	0.00309
cell cycle G1/S phase transition	2.64	+	0.000134	0.00314
positive regulation of intracellular signal transduction	1.49	+	0.000134	0.00315
positive regulation of apoptotic signaling pathway	2.32	+	0.000136	0.00318
DNA-templated transcription, initiation	2.18	+	0.000138	0.00321
regulation of cellular response to oxidative stress	3.09	+	0.000138	0.00322
regulation of viral genome replication	2.86	+	0.000139	0.00324
signal transduction involved in cell cycle checkpoint	3.22	+	0.000141	0.00328
miRNA mediated inhibition of translation	8.03	+	0.000143	0.00332
regulation of translation, ncRNA-mediated	8.03	+	0.000143	0.00332
negative regulation of translation, ncRNA-mediated	8.03	+	0.000143	0.00333
mitochondrion organization	1.78	+	0.000143	0.00333
regulation of kinase activity	1.53	+	0.000145	0.00334
protein deubiquitination	2.04	+	0.000146	0.00338
regulation of response to DNA damage stimulus	2.16	+	0.000147	0.00339
positive regulation of viral genome replication	4.43	+	0.000152	0.00349
positive regulation of RNA splicing	4.43	+	0.000152	0.0035
T cell receptor signaling pathway	2.29	+	0.000154	0.00354
transforming growth factor beta receptor signaling pathway	2.83	+	0.000156	0.00357
positive regulation of protein catabolic process	2.12	+	0.000174	0.00396
cellular response to interleukin-7	4.81	+	0.000174	0.00397
response to interleukin-7	4.81	+	0.000174	0.00397
regulation of intrinsic apoptotic signaling pathway by p53 class mediator	4.81	+	0.000174	0.00398
positive regulation of proteasomal protein catabolic process	2.71	+	0.000178	0.00405
positive regulation of nuclear-transcribed mRNA catabolic process, deadenylation-dependent decay	6.28	+	0.000181	0.0041
regulation of nucleobase-containing compound transport	6.28	+	0.000181	0.0041
nucleobase biosynthetic process	6.28	+	0.000181	0.00411
NAD metabolic process	3.97	+	0.000183	0.00414
histone H3-K4 methylation	4.31	+	0.000185	0.00417
heterochromatin organization	4.31	+	0.000185	0.00418
regulation of oxidative stress-induced cell death	3.29	+	0.000187	0.0042
organelle localization	1.65	+	0.000188	0.00422
CRD-mediated mRNA stabilization	14.9	+	0.000188	0.00423
establishment of organelle localization	1.84	+	0.000196	0.00439
response to hypoxia	1.89	+	0.000196	0.00439
regulation of response to biotic stimulus	1.81	+	0.000196	0.00439
negative regulation of protein phosphorylation	1.81	+	0.0002	0.00447
positive regulation of ubiquitin protein ligase activity	7.45	+	0.000203	0.00452
pre-miRNA processing	7.45	+	0.000203	0.00452
polyamine biosynthetic process	7.45	+	0.000203	0.00453
chromatin silencing	3.66	+	0.000203	0.00453
positive regulation of transport	1.5	+	0.000206	0.00456
cellular response to oxygen-containing compound	1.47	+	0.000209	0.00463
ncRNA transcription	2.85	+	0.000211	0.00466
DNA replication	2.14	+	0.000211	0.00467
regulation of transcription by RNA polymerase I	4.66	+	0.000216	0.00475
gluconeogenesis	3.89	+	0.000218	0.0048
osteoblast differentiation	2.58	+	0.000221	0.00486
regulation of mitochondrion organization	2.23	+	0.000226	0.00495
regulation of cell morphogenesis involved in differentiation	1.93	+	0.000236	0.00517
regulation of hydrolase activity	1.42	+	0.000236	0.00517
positive regulation of response to external stimulus	1.69	+	0.000242	0.00529
chromosome segregation	1.98	+	0.000243	0.00531
regulation of telomere maintenance via telomere lengthening	3.37	+	0.000246	0.00535
positive regulation of viral life cycle	3.37	+	0.000246	0.00536
secretion	1.46	+	0.000248	0.00538
cardiac ventricle development	2.54	+	0.000248	0.00539
protein methylation	2.45	+	0.000253	0.00548
protein alkylation	2.45	+	0.000253	0.00548
complement activation	0.08	-	0.000253	0.00548
transmembrane receptor protein serine/threonine kinase signaling pathway	2.19	+	0.000259	0.00559
export from cell	1.47	+	0.000264	0.00569
positive regulation of mRNA processing	4.52	+	0.000265	0.00571
response to oxygen levels	1.82	+	0.000271	0.00582
regulation of neuron apoptotic process	2.15	+	0.000274	0.00588
regulation of cell population proliferation	1.36	+	0.00028	0.006
regulation of mRNA binding	8.94	+	0.000283	0.00606
transport along microtubule	2.37	+	0.000285	0.0061
positive regulation of proteasomal ubiquitin-dependent protein catabolic process	2.88	+	0.000286	0.00612
positive regulation of proteolysis	1.83	+	0.000298	0.00636
protein import	2.34	+	0.000311	0.00662
retrograde axonal transport	5.68	+	0.000312	0.00663
positive regulation of transcription by RNA polymerase I	5.68	+	0.000312	0.00664
regulation of nuclear-transcribed mRNA catabolic process, deadenylation-dependent decay	5.68	+	0.000312	0.00665
axonal transport	3.46	+	0.000322	0.00682
histone H3-K4 dimethylation	12.42	+	0.000327	0.00693
negative regulation of intrinsic apoptotic signaling pathway	2.74	+	0.00033	0.00698
nucleotide-excision repair	2.65	+	0.000332	0.00702
regulation of myeloid cell differentiation	2.07	+	0.000333	0.00702
negative regulation of transforming growth factor beta receptor signaling pathway	2.94	+	0.000344	0.00724
regulation of translational initiation	2.94	+	0.000344	0.00725
regulation of canonical Wnt signaling pathway	1.93	+	0.000353	0.00741
hexose biosynthetic process	3.65	+	0.000358	0.0075
regulation of carbohydrate catabolic process	2.82	+	0.00036	0.00753
regulation of DNA-templated transcription, initiation	2.82	+	0.00036	0.00754
transcription-coupled nucleotide-excision repair	3.06	+	0.000362	0.00757
transmembrane receptor protein tyrosine kinase signaling pathway	1.67	+	0.000364	0.00759
mitotic DNA integrity checkpoint	2.62	+	0.000368	0.00766
antigen processing and presentation of exogenous peptide antigen via MHC class II	2.71	+	0.000368	0.00766
positive regulation of DNA-binding transcription factor activity	1.95	+	0.000371	0.00771
embryonic morphogenesis	1.64	+	0.000373	0.00774
macromolecule methylation	2	+	0.000383	0.00794
regulation of RNA export from nucleus	6.52	+	0.000384	0.00794
regulation of protein export from nucleus	3.9	+	0.000384	0.00794
DNA integrity checkpoint	2.38	+	0.000391	0.00807
response to arsenic-containing substance	4.26	+	0.000394	0.00811
translational elongation	2.5	+	0.000396	0.00816
error-free translesion synthesis	5.42	+	0.000403	0.00828
regulation of protein localization to Cajal body	8.13	+	0.000414	0.00849
positive regulation of protein localization to Cajal body	8.13	+	0.000414	0.0085
negative regulation of ubiquitin-dependent protein catabolic process	3.58	+	0.000418	0.00857
ribonucleoside diphosphate metabolic process	3.16	+	0.000427	0.00871
mitotic G1 DNA damage checkpoint	3.16	+	0.000427	0.00872
neural nucleus development	3.16	+	0.000427	0.00873
positive regulation of cell development	1.63	+	0.000435	0.00887
negative regulation of cellular response to transforming growth factor beta stimulus	2.87	+	0.000436	0.00887
positive regulation of protein modification process	1.41	+	0.000437	0.00888
myeloid cell homeostasis	2.59	+	0.00045	0.00912
DNA-templated transcription, elongation	2.75	+	0.00045	0.00913
antigen processing and presentation of peptide antigen via MHC class II	2.66	+	0.000454	0.00918
antigen processing and presentation of peptide or polysaccharide antigen via MHC class II	2.66	+	0.000454	0.00919
negative regulation of apoptotic signaling pathway	2.06	+	0.000458	0.00925
positive regulation of cell differentiation	1.46	+	0.000459	0.00926
neural tube development	2.24	+	0.00046	0.00927
histone monoubiquitination	4.63	+	0.000463	0.0093
beta-catenin-TCF complex assembly	4.63	+	0.000463	0.00931
transcription elongation from RNA polymerase II promoter	2.98	+	0.000465	0.00933
negative regulation of neuron death	2.08	+	0.000469	0.00941
regulation of cell development	1.46	+	0.000476	0.00951
positive regulation of telomerase activity	4.14	+	0.000475	0.00951
mitochondrial membrane organization	2.38	+	0.000476	0.00952
maturation of SSU-rRNA	3.51	+	0.000488	0.00964
protein destabilization	3.51	+	0.000488	0.00965
ADP metabolic process	3.51	+	0.000488	0.00966
positive regulation of cell cycle arrest	2.84	+	0.000489	0.00966
regulation of DNA binding	2.45	+	0.000487	0.00966
positive regulation of defense response	1.79	+	0.000484	0.00966
somatic stem cell population maintenance	3.11	+	0.000486	0.00967
G1 DNA damage checkpoint	3.11	+	0.000486	0.00968
mitotic G1/S transition checkpoint	3.11	+	0.000486	0.00969
intracellular signal transduction involved in G1 DNA damage checkpoint	3.28	+	0.000496	0.00971
signal transduction involved in mitotic DNA damage checkpoint	3.28	+	0.000496	0.00972
signal transduction involved in mitotic DNA integrity checkpoint	3.28	+	0.000496	0.00973
signal transduction involved in mitotic cell cycle checkpoint	3.28	+	0.000496	0.00974
signal transduction involved in mitotic G1 DNA damage checkpoint	3.28	+	0.000496	0.00975
supramolecular fiber organization	1.68	+	0.000496	0.00976
cytokine-mediated signaling pathway	1.55	+	0.000496	0.00977
peptidyl-lysine methylation	2.72	+	0.000501	0.0098
polyamine metabolic process	6.14	+	0.000513	0.01
nucleotide-excision repair, DNA damage recognition	5.18	+	0.000513	0.01
regulation of protein kinase activity	1.52	+	0.000514	0.01
complement activation, classical pathway	0.09	-	0.000519	0.0101
cellular response to hormone stimulus	1.65	+	0.000546	0.0106
regulation of protein-containing complex assembly	1.7	+	0.000556	0.0108
response to transforming growth factor beta	2.26	+	0.000564	0.0109
nucleoside diphosphate phosphorylation	3.23	+	0.000569	0.011
positive regulation of telomere maintenance via telomere lengthening	4.03	+	0.00057	0.011
regulation of purine nucleotide metabolic process	2.48	+	0.000594	0.0115
negative regulation of cellular protein catabolic process	2.77	+	0.000613	0.0118
ephrin receptor signaling pathway	2.77	+	0.000613	0.0118
cellular response to epidermal growth factor stimulus	3.64	+	0.000631	0.0121
positive regulation of response to oxidative stress	4.97	+	0.000647	0.0124
regulation of telomerase RNA localization to Cajal body	5.8	+	0.000674	0.0129
positive regulation of oxidative stress-induced cell death	5.8	+	0.000674	0.0129
regulation of mRNA polyadenylation	5.8	+	0.000674	0.0129
tissue morphogenesis	1.62	+	0.000676	0.0129
regulation of nucleotide metabolic process	2.44	+	0.000679	0.013
establishment of cell polarity	2.44	+	0.000679	0.013
regulation of proteolysis	1.52	+	0.000715	0.0136
nucleotide phosphorylation	3.13	+	0.000743	0.0141
cellular developmental process	1.2	+	0.000746	0.0142
regulation of telomere maintenance via telomerase	3.31	+	0.000756	0.0144
stimulatory C-type lectin receptor signaling pathway	2.51	+	0.000787	0.0149
multi-organism reproductive process	1.43	+	0.000792	0.015
cellular amino acid metabolic process	1.87	+	0.000823	0.0155
positive regulation of mRNA binding	9.32	+	0.00082	0.0155
establishment of integrated proviral latency	9.32	+	0.00082	0.0155
organelle transport along microtubule	2.79	+	0.000835	0.0157
DNA damage checkpoint	2.34	+	0.000841	0.0158
purine ribonucleoside diphosphate metabolic process	3.08	+	0.000846	0.0159
purine nucleoside diphosphate metabolic process	3.08	+	0.000846	0.0159
nuclear chromosome segregation	2.03	+	0.000867	0.0163
protein refolding	5.49	+	0.000872	0.0164
generation of precursor metabolites and energy	1.7	+	0.000912	0.0171
regulation of DNA-binding transcription factor activity	1.69	+	0.00092	0.0172
DNA damage response, signal transduction by p53 class mediator	2.76	+	0.000934	0.0174
regulation of transcription initiation from RNA polymerase II promoter	2.76	+	0.000934	0.0174
regulation of glycolytic process	2.76	+	0.000934	0.0174
innate immune response activating cell surface receptor signaling pathway	2.44	+	0.000949	0.0177
response to virus	1.83	+	0.000965	0.0179
cellular response to growth factor stimulus	1.64	+	0.000967	0.018
regulation of viral life cycle	2.2	+	0.00099	0.0184
mitotic spindle assembly	3.42	+	0.000998	0.0184
response to gamma radiation	3.19	+	0.000996	0.0184
regulation of DNA-templated transcription, elongation	3.42	+	0.000998	0.0185
positive regulation of transcription from RNA polymerase II promoter in response to stress	4.59	+	0.000998	0.0185
response to growth factor	1.61	+	0.001	0.0185
ventricular septum development	2.86	+	0.00102	0.0186
glucose metabolic process	2.42	+	0.00102	0.0187
negative regulation of proteolysis involved in cellular protein catabolic process	2.86	+	0.00102	0.0187
innate immune response-activating signal transduction	2.42	+	0.00102	0.0187
positive regulation of proteolysis involved in cellular protein catabolic process	2.33	+	0.00105	0.0193
positive regulation of developmental process	1.35	+	0.00106	0.0194
regulation of receptor-mediated endocytosis	2.53	+	0.00106	0.0194
regulation of cell morphogenesis	1.61	+	0.0011	0.02
peptidyl-lysine dimethylation	5.22	+	0.00111	0.0203
columnar/cuboidal epithelial cell differentiation	2.51	+	0.00112	0.0203
cardiac septum morphogenesis	2.82	+	0.00114	0.0207
response to epidermal growth factor	3.35	+	0.00115	0.021
positive regulation of RNA binding	8.28	+	0.00121	0.0219
small RNA loading onto RISC	8.28	+	0.00121	0.0219
positive regulation of ubiquitin-protein transferase activity	3.95	+	0.00121	0.0219
mRNA cis splicing, via spliceosome	3.95	+	0.00121	0.0219
positive regulation of telomere maintenance via telomerase	3.95	+	0.00121	0.0219
regulation of oxidative stress-induced intrinsic apoptotic signaling pathway	4.42	+	0.00122	0.0221
regulation of cellular component biogenesis	1.43	+	0.00123	0.0222
spindle assembly	2.56	+	0.00128	0.023
selective autophagy	3.08	+	0.0013	0.0233
DNA damage response, signal transduction by p53 class mediator resulting in cell cycle arrest	3.08	+	0.0013	0.0233
cellular response to heat	3.08	+	0.0013	0.0233
regulation of carbohydrate metabolic process	1.98	+	0.00131	0.0235
in utero embryonic development	1.71	+	0.00131	0.0235
neuroepithelial cell differentiation	3.28	+	0.00133	0.0237
positive regulation of telomere maintenance	3.28	+	0.00133	0.0237
negative regulation of transmembrane receptor protein serine/threonine kinase signaling pathway	2.28	+	0.00133	0.0237
regulation of telomerase activity	3.28	+	0.00133	0.0238
leukocyte mediated immunity	1.49	+	0.00135	0.0241
endomembrane system organization	1.63	+	0.00137	0.0244
carbohydrate biosynthetic process	2.27	+	0.00138	0.0246
regulation of cellular amino acid metabolic process	2.89	+	0.00138	0.0246
positive regulation of cellular response to oxidative stress	4.97	+	0.00141	0.0249
mitotic G1 phase	4.97	+	0.00141	0.0249
G1 phase	4.97	+	0.00141	0.0249
Fc receptor signaling pathway	1.93	+	0.00141	0.0249
heart trabecula morphogenesis	3.83	+	0.00143	0.0252
positive regulation of type I interferon production	2.75	+	0.00142	0.0252
negative regulation of MAPK cascade	2.12	+	0.00143	0.0252
cellular response to transforming growth factor beta stimulus	2.17	+	0.00145	0.0255
tube formation	2.17	+	0.00145	0.0255
positive regulation of telomerase RNA localization to Cajal body	5.96	+	0.00146	0.0256
maturation of LSU-rRNA from tricistronic rRNA transcript (SSU-rRNA, 5.8S rRNA, LSU-rRNA)	5.96	+	0.00146	0.0257
positive regulation of DNA binding	3.03	+	0.00147	0.0258
chaperone-mediated protein folding	3.03	+	0.00147	0.0258
heterochromatin assembly	4.26	+	0.00149	0.026
positive regulation of intrinsic apoptotic signaling pathway by p53 class mediator	11.92	+	0.00152	0.0265
viral translational termination-reinitiation	11.92	+	0.00152	0.0265
chromosome condensation	3.47	+	0.00152	0.0265
ribonucleoside triphosphate metabolic process	2.85	+	0.00155	0.0271
regulation of cellular amine metabolic process	2.6	+	0.00158	0.0275
mitotic DNA damage checkpoint	2.51	+	0.00159	0.0276
microtubule-based transport	2.04	+	0.00161	0.0279
cytokinesis	2.37	+	0.00163	0.0282
regulation of growth	1.5	+	0.00169	0.0293
positive regulation of transcription of nucleolar large rRNA by RNA polymerase I	7.45	+	0.00172	0.0297
positive regulation of establishment of protein localization to telomere	7.45	+	0.00172	0.0297
negative regulation of ubiquitin protein ligase activity	7.45	+	0.00172	0.0297
hindbrain development	2.16	+	0.00172	0.0297
establishment of viral latency	7.45	+	0.00172	0.0298
hexose catabolic process	3.15	+	0.00175	0.03
regulation of DNA recombination at telomere	4.74	+	0.00175	0.03
limbic system development	2.35	+	0.00174	0.03
nuclear migration	4.74	+	0.00175	0.0301
negative regulation of DNA recombination at telomere	4.74	+	0.00175	0.0301
regulation of immune system process	1.3	+	0.00176	0.0301
regulation of sterol biosynthetic process	3.39	+	0.00177	0.0301
protein K63-linked ubiquitination	3.39	+	0.00177	0.0301
regulation of cholesterol biosynthetic process	3.39	+	0.00177	0.0302
protein autophosphorylation	2.01	+	0.00179	0.0304
regulation of mRNA 3'-end processing	4.11	+	0.00179	0.0305
regulation of oxidative stress-induced neuron death	4.11	+	0.00179	0.0305
proteolysis	1.35	+	0.00183	0.031
myeloid cell differentiation	1.92	+	0.00186	0.0316
positive regulation of ubiquitin-dependent protein catabolic process	2.44	+	0.00188	0.0318
negative regulation of mitochondrion organization	2.93	+	0.00188	0.0319
regulation of cell-substrate adhesion	1.95	+	0.00189	0.032
organophosphate biosynthetic process	1.57	+	0.0019	0.0321
snRNA transcription by RNA polymerase II	2.77	+	0.00195	0.0329
phagocytosis, recognition	< 0.01	-	0.00195	0.0329
immune system development	1.5	+	0.00201	0.0338
negative regulation of protein catabolic process	2.24	+	0.00203	0.0341
embryonic organ development	1.61	+	0.00208	0.035
neuropeptide signaling pathway	< 0.01	-	0.0021	0.0353
positive regulation of cell cycle G2/M phase transition	3.97	+	0.00215	0.036
positive regulation of mRNA splicing, via spliceosome	4.54	+	0.00217	0.0362
auditory receptor cell development	4.54	+	0.00217	0.0363
snRNA transcription	2.73	+	0.00218	0.0363
visual perception	0.27	-	0.00217	0.0363
humoral immune response mediated by circulating immunoglobulin	0.18	-	0.00221	0.0369
potassium ion transport	0.18	-	0.00224	0.0374
protein K48-linked ubiquitination	3.04	+	0.00226	0.0376
regulation of actin filament-based process	1.65	+	0.00227	0.0377
SCF-dependent proteasomal ubiquitin-dependent protein catabolic process	2.51	+	0.00228	0.0378
ciliary basal body-plasma membrane docking	2.51	+	0.00228	0.0378
keratinization	0.26	-	0.00228	0.0378
generation of neurons	1.3	+	0.0023	0.038
DNA damage response, detection of DNA damage	3.53	+	0.00232	0.0384
maturation of SSU-rRNA from tricistronic rRNA transcript (SSU-rRNA, 5.8S rRNA, LSU-rRNA)	3.53	+	0.00232	0.0385
morphogenesis of a polarized epithelium	3.24	+	0.00234	0.0387
reproductive system development	1.63	+	0.00235	0.0387
regulation of establishment of protein localization to telomere	6.77	+	0.00238	0.039
response to host	6.77	+	0.00238	0.039
positive regulation of multicellular organismal process	1.28	+	0.00238	0.039
response to host defenses	6.77	+	0.00238	0.0391
response to defenses of other organism	6.77	+	0.00238	0.0391
regulation of pattern recognition receptor signaling pathway	2.48	+	0.00239	0.0391
COPI coating of Golgi vesicle	9.94	+	0.0024	0.0393
Golgi transport vesicle coating	9.94	+	0.0024	0.0393
COPI-coated vesicle budding	9.94	+	0.0024	0.0394
negative regulation of ubiquitin-protein transferase activity	5.26	+	0.00244	0.0397
positive regulation of response to DNA damage stimulus	2.35	+	0.00243	0.0397
positive regulation by host of viral transcription	5.26	+	0.00244	0.0398
regulation of cytoskeleton organization	1.54	+	0.00246	0.0401
female pregnancy	1.98	+	0.00253	0.0412
female meiotic nuclear division	3.85	+	0.00256	0.0415
signal transduction by protein phosphorylation	1.64	+	0.00257	0.0417
tube development	1.42	+	0.00259	0.042
neural tube formation	2.32	+	0.0026	0.0421
methylation	1.74	+	0.00263	0.0424
negative regulation of transferase activity	1.77	+	0.00264	0.0426
cellular biogenic amine biosynthetic process	4.35	+	0.00265	0.0427
nucleoside diphosphate metabolic process	2.54	+	0.00266	0.0428
negative regulation of GTPase activity	3.17	+	0.00269	0.0432
positive regulation of cellular component biogenesis	1.54	+	0.00268	0.0432
regulation of spindle organization	3.44	+	0.0027	0.0435
tissue development	1.28	+	0.00276	0.0443
cardiac muscle tissue development	2.08	+	0.00284	0.0456
cellular response to interleukin-1	2.03	+	0.00289	0.0463
cardiac chamber morphogenesis	2.21	+	0.00297	0.0475
negative regulation of chromatin organization	2.75	+	0.00299	0.0477
cellular response to peptide hormone stimulus	1.78	+	0.00299	0.0477
positive regulation of transmembrane receptor protein serine/threonine kinase signaling pathway	2.28	+	0.003	0.0478
regulation of neuron projection development	1.54	+	0.00301	0.048
inner ear auditory receptor cell differentiation	3.73	+	0.00302	0.0481
dopamine receptor signaling pathway	3.73	+	0.00302	0.0482
neurogenesis	1.29	+	0.00304	0.0483
trabecula morphogenesis	3.11	+	0.00307	0.0487
reproductive structure development	1.61	+	0.00307	0.0487
mitotic sister chromatid cohesion	4.97	+	0.00308	0.0488
alternative mRNA splicing, via spliceosome	4.97	+	0.00308	0.0488
peptidyl-lysine trimethylation	3.35	+	0.00313	0.0495
positive regulation of protein binding	2.54	+	0.00316	0.0499

## Sheet: GO nervous system
GO biological process complete	over/under	Fold Enrichment	P-value	FDR
generation of neurons	1.3	+	0.0023	0.038
neurogenesis	1.29	+	0.00304	0.0483
cellular developmental process	1.2	+	0.000746	0.0142
nervous system development	1.36	+	6e-06	0.000189
tissue development	1.28	+	0.00276	0.0443
neuroepithelial cell differentiation	3.28	+	0.00133	0.0237
columnar/cuboidal epithelial cell differentiation	2.51	+	0.00112	0.0203
substantia nigra development	4.21	+	6.06e-05	0.00156
midbrain development	2.98	+	0.000132	0.00309
brain development	1.73	+	2.83e-06	9.61e-05
central nervous system development	1.51	+	8.82e-05	0.00216
head development	1.69	+	3.79e-06	0.000126
neural nucleus development	3.16	+	0.000427	0.00873
regulation of oxidative stress-induced neuron death	4.11	+	0.00179	0.0305
regulation of neuron death	1.98	+	7.6e-05	0.0019
neural tube formation	2.32	+	0.0026	0.0421
neural tube development	2.24	+	0.00046	0.00927
tube development	1.42	+	0.00259	0.042
chordate embryonic development	1.8	+	2.86e-06	9.66e-05
embryo development ending in birth or egg hatching	1.79	+	2.59e-06	8.84e-05
embryo development	1.68	+	2.49e-07	1.03e-05
tube formation	2.17	+	0.00145	0.0255
embryonic morphogenesis	1.64	+	0.000373	0.00774
regulation of neuron apoptotic process	2.15	+	0.000274	0.00588
negative regulation of neuron death	2.08	+	0.000469	0.00941
regulation of neuron projection development	1.54	+	0.00301	0.048

## Sheet: GO ribosome
GO biological process complete	over/under	Fold Enrichment	P-value	FDR
ribosomal small subunit assembly	9.23	+	6.07e-08	2.74e-06
ribosome assembly	6.36	+	7.36e-13	5.88e-11
organelle assembly	1.79	+	4.2e-07	1.66e-05
cellular component assembly	2.03	+	8.34e-33	1.79e-30
cellular component biogenesis	2.29	+	1.59e-54	1.33e-51
ribosome biogenesis	5.06	+	4.3e-39	1.37e-36
ribonucleoprotein complex biogenesis	5.01	+	9.2e-54	7.31e-51
ribosomal small subunit biogenesis	5.17	+	4.43e-10	2.78e-08
ribonucleoprotein complex assembly	5.43	+	3.56e-26	5.14e-24
ribonucleoprotein complex subunit organization	5.39	+	1.02e-26	1.51e-24
protein-containing complex subunit organization	2.41	+	5.83e-35	1.38e-32
cellular protein-containing complex assembly	2.9	+	9.26e-30	1.65e-27
protein-containing complex assembly	2.47	+	6.83e-31	1.28e-28
maturation of LSU-rRNA from tricistronic rRNA transcript (SSU-rRNA, 5.8S rRNA, LSU-rRNA)	5.96	+	0.00146	0.0257
maturation of LSU-rRNA	5.65	+	2.48e-05	0.000696
rRNA processing	5.45	+	8.89e-35	2.05e-32
rRNA metabolic process	5.33	+	6.73e-35	1.57e-32
ribosomal large subunit biogenesis	5.56	+	2.33e-11	1.67e-09
positive regulation of telomerase RNA localization to Cajal body	5.96	+	0.00146	0.0256
regulation of telomerase RNA localization to Cajal body	5.8	+	0.000674	0.0129
ribosomal large subunit assembly	5.96	+	6.88e-06	0.000214
