# Supplementary material for: Computational meta-analysis of ribosomal RNA fragments: potential targets and interaction mechanisms
Source: Nucleic Acids Res. 2021 Mar 27;49(7):4085–103. doi: 10.1093/nar/gkab190 (PMC8053083; doi:10.1093/nar/gkab190)
Supplement: gkab190_Supplemental_Files [file gkab190_supplemental_files.zip › TableS8.xlsx]

## Sheet: TableS8
Cohort	Accession Number	Cell line	Ago-IP	ETS1 01/A rRFs (RPM)	ETS1 rRFs (%% among 45 rRFs)	18S 5' rRFs (RPM)	18S 5' rRFs (%% among 18S rRFs)	28S 5' rRFs (RPM)	28S 5' rRFs (%% among 28S rRFs)
	SRR959751	HEK293	Yes	0	0	405	0.31	658	1.03
	SRR959752	HEK293	Yes	0	0	44	1.53	12	0.88
	SRR959753	HEK293	Yes	0	0	246	1.23	87	0.91
	SRR959754	HEK293	Yes	0	0	40	0.2	45	0.67
	SRR959755	HEK293	Yes	0	0	290	0.27	940	2.26
	SRR959756	HEK293	Yes	7	0.01	86	0.13	14	0.09
	SRR959757	HEK293	Yes	34	0.01	896	0.18	583	0.43
	SRR959758	HEK293	Yes	0	0	111	3.32	10	0.39
	SRR959759	HEK293	Yes	0	0	229	3.67	2	0.05
SRP108276	SRR5628228	HEK293T	No	1900.71	0.76	11974.5	24.13	3711.8	5.36
	SRR5628229	HEK293T	No	1591.42	0.42	21408.5	25.2	5901.7	6.26
	SRR5628230	HEK293T	No	1927.45	0.45	8690.48	8	6603.08	4.6
SRP038925	SRR1176668	HEK293	Yes	12.76	0.07	152.42	4.29	49.21	0.39
	SRR1176667	HEK293	Yes	14.4	0.04	272.53	3.72	112.22	0.42
SRP041231	SRR1241600	HEK293T	No	4646.27	1.88	5271.3	20.67	74747.1	48.24
	SRR1241601	HEK293T	No	8726.86	2.52	16750.7	37.61	94944.2	48.07
	SRR1241602	HEK293T	No	11782.2	3.08	17666.8	36.83	114482	52.23
	SRR1241606	HEK293T	Yes	7.04	0.16	5.79	0.51	307.08	11.91
	SRR1241607	HEK293T	Yes	197.88	0.16	120.14	0.4	1235.24	1.58
	SRR1241610	HEK293T	Yes	33.02	0.01	436.72	2.76	1100.01	0.19
SRP002487	SRR048973	HEK293	Yes	12.56	0.01	33440	55.71	1855.38	3.42
	SRR048974	HEK293	Yes	33.79	0.02	54178.4	75.96	1205.35	2.4
	SRR048975	HEK293	Yes	10.21	0.01	146580	97.67	852.35	10.12
	SRR048976	HEK293	Yes	27.68	0.05	4756.48	22.88	728.24	2.57
	SRR048977	HEK293	Yes	0	0	24802.7	97.18	36.58	1.55
	SRR048978	HEK293	Yes	3.05	0.01	8036.79	61.71	636.5	5.99
	SRR048979	HEK293	Yes	52.03	0.02	13287.9	15.77	8402.24	4.99
SRP050042	SRR1657194	HEK293	No	3976.23	6.55	664.44	16.74	5055	34.65
	SRR1657195	HEK293	No	53205.2	39.4	891.21	11.79	7803.6	26.53
	SRR1657196	HEK293	No	8627.55	9.62	834.93	14.71	8456.11	29.94
	SRR1657197	HEK293	No	6297	6.79	1153.69	15.7	9292.31	36.83
	SRR1657198	HEK293	No	4088.38	3.84	1129.16	14.42	9998.56	29.84
SRP058942	SRR2046793	HEK293T	No	11128.4	2.55	434.13	0.88	134854	56.06
	SRR2046794	HEK293T	No	11414.3	2.44	503.86	1.1	141015	57.6
	SRR2046795	HEK293T	No	10959.4	2.78	523.85	1.41	131115	60.62
	SRR2046796	HEK293T	No	11808.5	3.06	398.94	1.15	148232	65.36
	SRR2046797	HEK293T	No	12802.5	3.07	516.2	0.87	95619.2	45.42
GSE16579	GSM416733	HEK293	No	2294.4	1.89	7572.21	37.26	11624.6	21.93
	SRR029124	HeLa	No	1370.64	1.27	10368	42.62	16701.3	31.7
SRP006788	SRR207111	HeLa	No	6112.08	21.09	23.54	0.69	8656.18	52.39
	SRR207113	HeLa	Yes	8.44	0.16	4.45	0.29	238.84	7.52
	SRR207116	HeLa	No	10147.4	14.02	43.73	0.31	10025.2	23.65
SRP128095	SRR6442803	mESC	Yes	926.27	0.16	357.64	0.17	129.4	0.03
	SRR6442804	mESC	Yes	5284.77	0.76	17.55	0.01	150.23	0.03
	SRR6442805	mMT	Yes	246.89	0.03	12.48	0.01	43.9	0.01
	SRR6442806	mMT	Yes	1260.88	0.19	96.36	0.04	81.71	0.02
SRP186560	SRR8607558	mESC	No	16575.7	3.06	410.46	0.77	134386	30.13
